# Supplementary material for: Mutational landscape of inflammatory breast cancer
Source: J Transl Med. 2024 Apr 18;22:374. doi: 10.1186/s12967-024-05198-4 (PMC11025259; doi:10.1186/s12967-024-05198-4)
Supplement: Supplementary file 1 — Additional file 1: Table S1. Clinicopathological characteristics of patients and samples. [file 12967_2024_5198_MOESM1_ESM.xlsx]

## Sheet: Table S1
Table S1: Clinicopathological characteristics of patients and samples.
	IBC(n=54)	non-IBC(n=102)	p-value
Age (years)
Median (range)	48 (24 – 79)	59 (34 – 90)	7.228e-05
Sex
Female	54 (100%)	102 (100%)	1
Male	0 (0%)	0 (0%)
Menopausal status
Yes	10 (36%)	63 (71%)	0.001465
No	18 (64%)	26 (29%)
Pathological type				,
Ductal	54 (100%)	102 (100%)	1
Lobular	0 (0%)	0 (0%)
Pathological grade
2	15 (30%)	NA	NA
3	35 (70%)	NA
HR status
Pos	23 (43%)	78 (76%)	4.146e-05
Neg	31 (57%)	24 (24%)
HER2 status
Pos	22 (41%)	27 (26%)	0.07311
Neg	32 (59%)	75 (74%)
Tumor subtypes
TN	12 (22%)	15 (15%)	0.0324
HER2-pos	22 (41%)	27 (26%)
HR-pos/HER2-neg	20 (37%)	60 (59%)
NA, not available; HR, hormone receptors; TN, triple negative
