# Supplementary material for: Mutational landscape of inflammatory breast cancer
Source: J Transl Med. 2024 Apr 18;22:374. doi: 10.1186/s12967-024-05198-4 (PMC11025259; doi:10.1186/s12967-024-05198-4)
Supplement: Supplementary file 4 — Additional file 4: Table S4. List of gained/amplified and lost/deleted regions according to the GISTIC analysis of CNAs in IBC. [file 12967_2024_5198_MOESM4_ESM.xlsx]

## Sheet: Table S4
Table S4: List of gained/amplified and lost/deleted regions according to the GISTIC analysis of CNAs in IBC.
Cytoband	Chrom	Pos	End	Alteration	GISTIC q-value	Symbol
1p31.3	chr1	1	120870423	Lost/Del	0.00015342	hsa-mir-942,hsa-mir-320b-1,hsa-mir-4256,hsa-mir-197,hsa-mir-553,hsa-mir-137,hsa-mir-760,hsa-mir-186,hsa-mir-1262,hsa-mir-3117,hsa-mir-101-1,hsa-mir-3116-2,hsa-mir-761,hsa-mir-30c-1,hsa-mir-4255,hsa-mir-552,hsa-mir-4254,hsa-mir-1976,hsa-mir-3115,hsa-mir-4253,hsa-mir-1256,hsa-mir-1290,hsa-mir-1273d,hsa-mir-34a,hsa-mir-4252,hsa-mir-551a,hsa-mir-4251,hsa-mir-429,hsa-mir-1302-2,ABCA4,ACADM,ADORA3,AGL,…
1q21.3	chr1	152186179	152329140	Gain/Ampl	0.0037304	FLG,HRNR,FLG2
1q23.3	chr1	160376339	161210328	Gain/Ampl	0.047956	APOA2,CD48,FCER1G,LY9,NDUFS2,NIT1,PFDN2,PPOX,SLAMF1,USF1,B4GALT3,CD84,DEDD,ADAMTS4,NR1I3,USP21,F11R,UFC1,CD244,ITLN1,VANGL2,SLAMF7,PVRL4,TOMM40L,SLAMF6,KLHDC9,ITLN2,ARHGAP30,TSTD1
1q32.1	chr1	182983673	249250621	Gain/Ampl	0.17444	hsa-mir-3124,hsa-mir-3123,hsa-mir-1537,hsa-mir-1182,hsa-mir-320b-2,hsa-mir-664,hsa-mir-194-1,hsa-mir-3122,hsa-mir-4260,hsa-mir-205,hsa-mir-29b-2,hsa-mir-135b,hsa-mir-1231,hsa-mir-181a-1,hsa-mir-1278,ACTA1,ACTN2,ADORA1,PARP1,ADSS,AGT,ARF1,ATF3,ATP2B4,AVPR1B,C4BPA,C4BPB,CACNA1S,CAPN2,CD34,CENPF,CHI3L1,CHIT1,CHML,LYST,CHRM3,CR1,CR1L,CR2,CSRP1,CTSE,CD55,EIF2D,ELF3,ELK4,EPHX1,EPRS,ESRRG,F13B,FH,FMOD,N…
2q21.2	chr2	100875299	175205915	Lost/Del	0.001878	hsa-mir-128-1,hsa-mir-663b,hsa-mir-1302-3,hsa-mir-4267,hsa-mir-4266,hsa-mir-4265,ACVR1,ACVR2A,BIN1,RND3,BUB1,CACNB4,CCNT2,DARS,DBI,DLX1,DLX2,DYNC1I2,DPP4,EN1,ERCC3,FAP,FHL2,GAD1,GALNT3,GCG,GLI2,GPD2,GPR17,GPR39,GRB14,GYPC,HNMT,IL1A,IL1B,IL1R1,IL1RN,INHBB,ITGA6,ITGB6,KCNJ3,KIF5C,LCT,LIMS1,LRP2,LY75,MCM6,MGAT5,MYO7B,NEB,NPAS2,NPHP1,NR4A2,ORC4,PDK1,POLR2D,POU3F3,PROC,PTPN4,RALB,RANBP2,RBMS1,RPL31,SC…
2q37.3	chr2	198166561	243199373	Lost/Del	0.0037304	hsa-mir-3133,hsa-mir-149,hsa-mir-4269,hsa-mir-562,hsa-mir-1471,hsa-mir-1244-1,hsa-mir-4268,hsa-mir-3132,hsa-mir-153-1,hsa-mir-3131,hsa-mir-26b,hsa-mir-548f-2,hsa-mir-1302-4,hsa-mir-2355,hsa-mir-3130-4,AAMP,ACADL,AGXT,ALPI,ALPP,ALPPL2,AOX1,ATIC,KIF1A,BARD1,BCS1L,BMPR2,BOK,CASP8,CASP10,CD28,CHRND,CHRNG,CLK1,COL4A3,COL4A4,COL6A3,CPS1,CREB1,CRYBA2,CRYGA,CRYGB,CRYGC,CRYGD,CTLA4,CYP27A1,DES,DTYMK,EEF1B…
3p21.31	chr3	38827465	93598054	Lost/Del	7.0316e-06	hsa-mir-4273,hsa-mir-1324,hsa-mir-1284,hsa-mir-3136,hsa-mir-4272,hsa-mir-135a-1,hsa-mir-566,hsa-mir-4271,hsa-mir-191,hsa-mir-711,hsa-mir-2115,hsa-mir-1226,hsa-mir-564,hsa-mir-138-1,ACY1,ALAS1,AMT,APEH,ARF4,RHOA,C3orf51,CACNA1D,SLC25A20,CAMP,CCK,ENTPD3,CDC25A,CISH,CCR1,CCR3,CCR5,CCR8,CCBP2,COL7A1,CTNNB1,CX3CR1,CYP8B1,DAG1,DNASE1L3,DOCK3,DUSP7,CELSR3,EPHA3,FHIT,FLNB,GBE1,GNAI2,GNAT1,XCR1,GPR27,GPX1…
3q26.32	chr3	176761658	179047408	Gain/Ampl	0.054595	PIK3CA,KCNMB2,KCNMB3,ZNF639,ZMAT3,TBL1XR1
4q31.3	chr4	121840420	191154276	Lost/Del	2.2481e-05	hsa-mir-1305,hsa-mir-4276,hsa-mir-548t,hsa-mir-1979,hsa-mir-3140,hsa-mir-548g,hsa-mir-3139,hsa-mir-2054,AGA,SLC25A4,ANXA2P1,ANXA5,CASP3,CCNA2,LRBA,CLGN,CLCN3,CPE,CTSO,DCTD,EDNRA,ELF2,ETFDH,F11,ACSL1,FAT1,FGA,FGB,FGF2,FGG,FRG1,GAB1,GK3P,GLRB,GPM6A,GRIA2,GUCY1A3,GUCY1B3,GYPA,GYPB,GYPE,HMGB2,HPGD,HSP90AA4P,IL2,IL15,ING2,IRF2,KLKB1,SMAD1,MGST2,NR3C2,MTNR1A,NDUFC1,NEK1,NPY1R,NPY2R,NPY5R,PET112,PLRG1,E…
5q31.1	chr5	130537792	131295272	Lost/Del	3.5969e-06	RAPGEF6,CDC42SE2,FNIP1
6q21	chr6	105842302	106977345	Gain/Ampl	0.0034096	AIM1,PRDM1,PREP,ATG5
6q26	chr6	1	171115067	Lost/Del	3.2729e-05	hsa-mir-1913,hsa-mir-1202,hsa-mir-1273c,hsa-mir-3145,hsa-mir-548a-2,hsa-mir-588,hsa-mir-3144,hsa-mir-548b,hsa-mir-587,hsa-mir-2113,hsa-mir-4282,hsa-mir-30a,hsa-mir-30c-2,hsa-mir-548u,hsa-mir-133b,hsa-mir-586,hsa-mir-1275,hsa-mir-219-1,hsa-mir-1236,hsa-mir-877,hsa-mir-3143,hsa-mir-548a-1,ABCF1,ACAT2,CRISP1,AGER,AIF1,AIM1,AMD1,ARG1,ATP6V1G2,BAI3,BAK1,BCKDHB,CFB,PRDM1,BMP5,BMP6,DST,BPHL,BTN1A1,BYSL,…
6q27	chr6	168206793	168714687	Lost/Del	0.0034096	KIF25,MLLT4,FRMD1,MLLT4-AS1,HGC6.3
7p11.2	chr7	54995785	55550494	Gain/Ampl	0.053467	EGFR,LANCL2,VOPP1
8p11.23	chr8	36671810	37700498	Gain/Ampl	0.00029968	ERLIN2,PROSC,GPR124,ZNF703,KCNU1,LOC728024
8p21.3	chr8	1	146364022	Lost/Del	2.3039e-05	hsa-mir-1234,hsa-mir-939,hsa-mir-661,hsa-mir-937,hsa-mir-1302-7,hsa-mir-151,hsa-mir-30d,hsa-mir-1208,hsa-mir-1207,hsa-mir-1205,hsa-mir-1204,hsa-mir-548d-1,hsa-mir-2053,hsa-mir-548a-3,hsa-mir-3151,hsa-mir-1273,hsa-mir-875,hsa-mir-3150,hsa-mir-3149,hsa-mir-2052,hsa-mir-124-2,hsa-mir-486,hsa-mir-3148,hsa-mir-4288,hsa-mir-4287,hsa-mir-548h-4,hsa-mir-320a,hsa-mir-548v,hsa-mir-383,hsa-mir-598,hsa-mir-1…
8q24.12	chr8	114378956	120265527	Gain/Ampl	7.0316e-06	EXT1,TNFRSF11B,RAD21,TRPS1,EIF3H,COLEC10,UTP23,MED30,MAL2,CSMD3,SLC30A8,SAMD12,C8orf85,SAMD12-AS1,RAD21-AS1,MIR3610,LINC00536
8q24.21	chr8	127568843	129070681	Gain/Ampl	2.2481e-05	hsa-mir-1207,hsa-mir-1205,hsa-mir-1204,MYC,POU5F1B,PVT1,FAM84B,LOC727677,MIR1205,MIR1206,MIR1207,MIR1204,PCAT1
10p15.2	chr10	1769431	4882885	Gain/Ampl	0.087327	ADARB2,KLF6,PFKP,PITRM1,AKR1E2,LOC282980,LOC338588,LOC399708,LOC100216001,LOC100507034
10q22.3	chr10	79789989	81282787	Gain/Ampl	0.001878	RPS24,PPIF,ZMIZ1,EIF5AL1,ZCCHC24,LOC283050,LOC100132987
10q26.13	chr10	122638737	123335091	Gain/Ampl	0.070281	FGFR2,WDR11
11p13	chr11	34523340	35450504	Gain/Ampl	0.018499	CD44,ELF5,SLC1A2,PDHX,EHF,APIP,MIR1343
11q13.3	chr11	69462911	69518089	Gain/Ampl	7.9804e-08	CCND1,FGF19,ORAOV1
11q14.1	chr11	77339054	77737584	Gain/Ampl	3.5969e-06	CLNS1A,C11orf67,RSF1,KCTD14,INTS4,NDUFC2-KCTD14
11q22.3	chr11	94752162	135006516	Lost/Del	0.007474	hsa-mir-3167,hsa-mir-100,hsa-mir-4301,hsa-mir-34c,hsa-mir-1260b,ACAT1,ACRV1,BIRC2,BIRC3,APLP2,APOA1,APOA4,APOC3,ARCN1,ATM,FXYD2,CXCR5,CASP1,CASP4,CASP5,CBL,CD3D,CD3E,CD3G,CHEK1,CRYAB,DDX6,DDX10,DLAT,DPAGT1,DRD2,ETS1,FDX1,FLI1,SLC37A4,GRIA4,GRIK4,GUCY1A2,H2AFX,HMBS,HSPA8,HSPB2,HTR3A,IL10RA,IL18,STT3A,KCNJ1,KCNJ5,VWA5A,MCAM,MLL,MMP1,MMP3,MMP7,MMP8,MMP10,MMP12,MMP13,NCAM1,NFRKB,NNMT,NPAT,NRGN,OPCML,…
14q11.2	chr14	23596535	23836359	Gain/Ampl	0.007474	BCL2L2,PABPN1,EFS,SLC7A8,SLC22A17,HOMEZ,PPP1R3E,BCL2L2-PABPN1
15q14	chr15	1	92727607	Lost/Del	0.0053346	hsa-mir-3174,hsa-mir-9-3,hsa-mir-7-2,hsa-mir-1276,hsa-mir-549,hsa-mir-184,hsa-mir-4313,hsa-mir-631,hsa-mir-630,hsa-mir-629,hsa-mir-4312,hsa-mir-4311,hsa-mir-1272,hsa-mir-422a,hsa-mir-190,hsa-mir-2116,hsa-mir-628,hsa-mir-1266,hsa-mir-147b,hsa-mir-1282,hsa-mir-627,hsa-mir-4310,hsa-mir-626,hsa-mir-1233-2,hsa-mir-1233-1,hsa-mir-211,hsa-mir-1268,hsa-mir-3118-6,hsa-mir-3118-4,ACTC1,ADAM10,ACAN,ANPEP,AN…
17p11.2	chr17	18565416	18662909	Gain/Ampl	0.031483	FOXO3B,FBXW10,TRIM16L,ZNF286B
17p13.3	chr17	1	7791383	Lost/Del	0.018499	hsa-mir-324,hsa-mir-497,hsa-mir-1253,hsa-mir-212,hsa-mir-22,hsa-mir-3183,ABR,ACADVL,ALOX12,ALOX12P2,ALOX15,ARRB2,ASGR1,ASGR2,ASPA,ATP1B2,ATP2A3,C1QBP,CD68,CHRNB1,CHRNE,CLDN7,CRK,CTNS,DLG4,DPH1,DVL2,EFNB3,EIF4A1,EIF5A,ENO3,FGF11,GP1BA,GPS2,HIC1,ITGAE,MNT,MYO1C,NUP88,OR1D2,OR3A1,OR3A2,P2RX1,P2RX5,PAFAH1B1,SERPINF1,PFN1,PITPNA,PLD2,SERPINF2,POLR2A,PSMB6,RPA1,SHBG,SLC2A4,SOX15,TP53,UBE2G1,TRPV1,YWHAE…
17q11.2	chr17	27287069	27430771	Gain/Ampl	0.00015342	TIAF1,PIPOX,SEZ6,MYO18A
17q11.2	chr17	30977204	31273311	Gain/Ampl	0.031483	MYO1D,TMEM98
17q12	chr17	29319519	38904442	Lost/Del	7.9804e-08	hsa-mir-2909,hsa-mir-632,hsa-mir-365-2,ACACA,ACCN1,AP2B1,CACNB1,CDC6,CCR7,CSF3,ERBB2,EVI2A,EVI2B,GRB7,IGFBP4,LASP1,LHX1,LIG3,MLLT6,MYO1D,NEUROD2,NF1,OMG,PEX12,PNMT,MED1,PSMB3,PSMD3,PSMD11,RAD51D,RARA,RPL19,CCL1,CCL2,CCL3,CCL3L1,CCL4,CCL5,CCL7,CCL8,CCL11,CCL13,CCL14,CCL15,CCL16,CCL18,CCL23,SH3GL1P1,SMARCE1,TADA2A,HNF1B,THRA,TOP2A,PCGF2,ZNF207,TAF15,PIP4K2B,TCAP,CDK5R1,ZNHIT3,RPL23,CCL4L1,NR1D1,MED…
17q12	chr17	36104664	36460974	Gain/Ampl	3.2729e-05	HNF1B,TBC1D3F,MRPL45,LOC284100,LOC440434,TBC1D3
17q12	chr17	37813350	37922621	Gain/Ampl	6.0178e-28	ERBB2,GRB7,PNMT,TCAP,STARD3,IKZF3,MIEN1,PGAP3,MIR4728
17q21.31	chr17	43561522	44847455	Lost/Del	6.0178e-28	CRHR1,MAPT,NSF,LRRC37A,ARL17A,LRRC37A4,C17orf69,IMP5,STH,KIAA1267,MGC57346,LRRC37A2,LOC644172,LOC644246,NSFP1,LOC100128977,LOC100130148,ARL17B
17q21.33	chr17	47319927	47698139	Gain/Ampl	9.9681e-06	NGFR,PHB,SPOP,NXPH3,ZNF652,FLJ40194
17q21.33	chr17	48694754	48951098	Gain/Ampl	3.5969e-06	ABCC3,CACNA1G,TOB1,LUC7L3,LINC00483,ANKRD40,WFIKKN2,LOC400604
17q22	chr17	56408817	57099430	Lost/Del	9.9681e-06	SEPT4,RAD51C,SUPT4H1,MTMR4,PPM1E,RNF43,TEX14,HSF5,C17orf47,LOC100506779,MIR4736
17q23.1	chr17	57688492	57964172	Gain/Ampl	8.9668e-07	hsa-mir-21,CLTC,TUBD1,PTRH2,VMP1,MIR21
17q23.3	chr17	61910656	62233280	Gain/Ampl	2.3039e-05	CD79B,CSH1,CSH2,CSHL1,ERN1,GH1,GH2,ICAM2,SCN4A,SMARCD2,TEX2,C17orf72,TCAM1P,SNORA76,SNORD104
17q25.1	chr17	73253016	73489124	Gain/Ampl	0.0053346	GRB2,KIAA0195,GGA3,MRPS7,MIF4GD,SLC25A19,LOC100287042,MIR3678
18q21.2	chr18	48594695	49877212	Gain/Ampl	0.22659	DCC,SMAD4,MEX3C,LOC100287225
18q23	chr18	61612381	78077248	Lost/Del	0.00029968	CDH7,CYB5A,GALR1,MBP,NFATC1,SERPINB8,ZNF236,CTDP1,SOCS6,ZNF516,TSHZ1,CD226,TXNL4A,ADNP2,RTTN,KCNG2,SALL3,CDH19,TIMM21,TMX3,ZNF407,CNDP2,CCDC102B,RBFA,PQLC1,NETO1,PARD6G,CNDP1,DSEL,FAM69C,CBLN2,FBXO15,DOK6,LINC00305,ZADH2,C18orf62,LOC284276,HMSD,LOC284294,LOC339298,ATP9B,LOC400654,LOC400655,LOC400657,HSBP1L1,LOC643542,C18orf63,LOC100130522,LOC100131655,LOC100505776,LOC100505817
19p13.3	chr19	1	1816839	Lost/Del	3.5969e-06	hsa-mir-1909,hsa-mir-3187,hsa-mir-1302-11,ATP5D,AZU1,HCN2,BSG,CDC34,CIRBP,CNN2,CFD,ARID3A,EFNA2,ELANE,GAMT,GPX4,GZMM,PALM,POLR2E,POLRMT,PRTN3,PTBP1,RPS15,STK11,TCF3,MADCAM1,PPAP2C,MED16,FSTL3,APC2,ABCA7,UQCR11,SBNO2,HMHA1,SHC2,DAZAP1,FGF22,THEG,MBD3,MIER2,PCSK4,C19orf24,RNF126,WDR18,LPPR3,OR4F17,KISS1R,MUM1,MIDN,R3HDM4,C19orf6,TPGS1,REEP6,GRIN3B,C19orf21,PLK5,C2CD4C,CIRBP-AS1,C19orf25,ATP8B3,C19o…
19q13.32	chr19	45437055	45848208	Lost/Del	8.9668e-07	APOC2,APOC4,CKM,CLPTM1,RELB,CLASRP,MARK4,TRAPPC6A,GEMIN7,EXOC3L2,ZNF296,PPP1R37,NKPD1,BLOC1S3,APOC4-APOC2
22q13.33	chr22	49094891	50606470	Gain/Ampl	0.054595	ZBED4,MLC1,BRD1,FAM19A5,MOV10L1,ALG12,CRELD2,LOC90834,C22orf34,IL17REL,PIM3,LOC100128946,MIR4535
