# Supplementary material for: Mutational landscape of inflammatory breast cancer
Source: J Transl Med. 2024 Apr 18;22:374. doi: 10.1186/s12967-024-05198-4 (PMC11025259; doi:10.1186/s12967-024-05198-4)
Supplement: Supplementary file 5 — Additional file 5: Table S5. Comparison of alteration frequencies between IBC and non-IBC of genes included in the GISTIC regions gained/amplified in IBCs. [file 12967_2024_5198_MOESM5_ESM.xlsx]

## Sheet: Table S5
Table S5: Comparison of alteration frequencies between IBC and non-IBC of genes included in the GISTIC regions gained/amplified in IBCs
Symbol	Cytoband	Statut_GISTIC_IBC	CGI_Driver	gene_role	%_Gain/Amp_IBC	%_Gain/Amp_non-IBC	More frequently Gain/Ampl in IBCs than in non-IBCs	p_Gain/Amp	q_Gain/Amp
ERBB2	17q12	Gain/Amp	known in: BRCA;OV;NSCLC;ST;BT;COREAD;BLCA;GEJA;HNC;ED	Act	48.15	35.29	Yes	0.125848	0.709148
GRB7	17q12	Gain/Amp	predicted passenger	ambiguous	48.15	35.29	Yes	0.125848	0.709148
PNMT	17q12	Gain/Amp	predicted passenger	ambiguous	48.15	34.31	Yes	0.120471	0.701504
TCAP	17q12	Gain/Amp	predicted passenger	ambiguous	48.15	34.31	Yes	0.120471	0.701504
STARD3	17q12	Gain/Amp	predicted passenger	ambiguous	48.15	34.31	Yes	0.120471	0.701504
IKZF3	17q12	Gain/Amp	predicted passenger	ambiguous	48.15	35.29	Yes	0.125848	0.709148
MIEN1	17q12	Gain/Amp	predicted passenger	ambiguous	48.15	35.29	Yes	0.125848	0.709148
PGAP3	17q12	Gain/Amp	predicted passenger	ambiguous	48.15	34.31	Yes	0.120471	0.701504
CCND1	11q13.3	Gain/Amp	known in: CM	Act	33.33	45.1	No	0.174017	0.726214
FGF19	11q13.3	Gain/Amp	predicted passenger	ambiguous	35.19	46.08	No	0.233764	0.764834
ORAOV1	11q13.3	Gain/Amp	predicted passenger	ambiguous	33.33	45.1	No	0.174017	0.726214
CLNS1A	11q14.1	Gain/Amp	predicted passenger	ambiguous	24.07	32.35	No	0.356682	0.874261
C11orf67	11q14.1	Gain/Amp	predicted passenger	ambiguous	25.93	32.35	No	0.465749	0.939945
RSF1	11q14.1	Gain/Amp	predicted passenger	ambiguous	25.93	32.35	No	0.465749	0.939945
KCTD14	11q14.1	Gain/Amp	predicted passenger	ambiguous	25.93	30.39	No	0.583663	0.939945
INTS4	11q14.1	Gain/Amp	predicted passenger	ambiguous	25.93	30.39	No	0.583663	0.939945
NDUFC2-KCTD14	11q14.1	Gain/Amp	predicted passenger	ambiguous	25.93	30.39	No	0.583663	0.939945
CLTC	17q23.1	Gain/Amp	predicted passenger	Act	42.59	43.14	No	1	1
TUBD1	17q23.1	Gain/Amp	predicted passenger	ambiguous	44.44	44.12	Yes	1	1
PTRH2	17q23.1	Gain/Amp	predicted passenger	ambiguous	42.59	43.14	No	1	1
VMP1	17q23.1	Gain/Amp	predicted passenger	ambiguous	44.44	44.12	Yes	1	1
ERLIN2	8p11.23	Gain/Amp	predicted passenger	ambiguous	31.48	46.08	No	0.0888637	0.678476
PROSC	8p11.23	Gain/Amp	predicted passenger	ambiguous	31.48	48.04	No	0.0608045	0.559432
GPR124	8p11.23	Gain/Amp	predicted passenger	ambiguous	31.48	48.04	No	0.0608045	0.559432
ZNF703	8p11.23	Gain/Amp	predicted passenger	ambiguous	31.48	46.08	No	0.0888637	0.678476
KCNU1	8p11.23	Gain/Amp	predicted passenger	ambiguous	29.63	47.06	No	0.0408658	0.4998
EXT1	8q24.11	Gain/Amp	predicted passenger	LoF	68.52	69.61	No	1	1
TNFRSF11B	8q24.12	Gain/Amp	predicted passenger	ambiguous	68.52	68.63	No	1	1
RAD21	8q24.11	Gain/Amp	predicted passenger	LoF	68.52	70.59	No	0.855047	1
TRPS1	8q23.3	Gain/Amp	predicted passenger	ambiguous	68.52	71.57	No	0.714753	1
EIF3H	8q23.3	Gain/Amp	predicted passenger	ambiguous	68.52	71.57	No	0.714753	1
COLEC10	8q24.12	Gain/Amp	predicted passenger	ambiguous	68.52	68.63	No	1	1
UTP23	8q24.11	Gain/Amp	predicted passenger	ambiguous	68.52	71.57	No	0.714753	1
MED30	8q24.11	Gain/Amp	predicted passenger	ambiguous	68.52	70.59	No	0.855047	1
MAL2	8q24.12	Gain/Amp	predicted passenger	ambiguous	68.52	68.63	No	1	1
CSMD3	8q23.3	Gain/Amp	predicted passenger	ambiguous	68.52	71.57	No	0.714753	1
SLC30A8	8q24.11	Gain/Amp	predicted passenger	ambiguous	68.52	70.59	No	0.855047	1
SAMD12	8q24.12	Gain/Amp	predicted passenger	ambiguous	68.52	69.61	No	1	1
C8orf85	8q24.11	Gain/Amp	predicted passenger	ambiguous	68.52	70.59	No	0.855047	1
SAMD12-AS1	8q24.12	Gain/Amp	predicted passenger	ambiguous	68.52	68.63	No	1	1
RAD21-AS1	8q24.11	Gain/Amp	predicted passenger	ambiguous	68.52	70.59	No	0.855047	1
LINC00536	8q23.3	Gain/Amp	predicted passenger	ambiguous	68.52	71.57	No	0.714753	1
TIAF1	17q11.2	Gain/Amp	predicted passenger	ambiguous	35.19	25.49	Yes	0.264928	0.768115
PIPOX	17q11.2	Gain/Amp	predicted passenger	ambiguous	35.19	25.49	Yes	0.264928	0.768115
SEZ6	17q11.2	Gain/Amp	predicted passenger	ambiguous	35.19	26.47	Yes	0.272804	0.787597
MYO18A	17q11.2	Gain/Amp	predicted passenger	ambiguous	35.19	25.49	Yes	0.264928	0.768115
NGFR	17q21.33	Gain/Amp	predicted passenger	LoF	40.74	37.25	Yes	0.730452	1
PHB	17q21.33	Gain/Amp	predicted passenger	LoF	40.74	37.25	Yes	0.730452	1
SPOP	17q21.33	Gain/Amp	predicted passenger	Act	40.74	31.37	Yes	0.289282	0.793422
NXPH3	17q21.33	Gain/Amp	predicted passenger	ambiguous	40.74	31.37	Yes	0.289282	0.793422
ZNF652	17q21.32	Gain/Amp	predicted passenger	ambiguous	40.74	36.27	Yes	0.606175	0.939945
FLJ40194	17q21.32	Gain/Amp	predicted passenger	ambiguous	40.74	35.29	Yes	0.601703	0.939945
ABCC3	17q21.33	Gain/Amp	predicted passenger	ambiguous	42.59	36.27	Yes	0.490707	0.939945
CACNA1G	17q21.33	Gain/Amp	predicted passenger	ambiguous	42.59	36.27	Yes	0.490707	0.939945
TOB1	17q21.33	Gain/Amp	predicted passenger	ambiguous	42.59	34.31	Yes	0.384147	0.874261
LUC7L3	17q21.33	Gain/Amp	predicted passenger	LoF	42.59	34.31	Yes	0.384147	0.874261
LINC00483	17q21.33	Gain/Amp	predicted passenger	ambiguous	42.59	34.31	Yes	0.384147	0.874261
ANKRD40	17q21.33	Gain/Amp	predicted passenger	ambiguous	42.59	34.31	Yes	0.384147	0.874261
WFIKKN2	17q21.33	Gain/Amp	predicted passenger	ambiguous	42.59	34.31	Yes	0.384147	0.874261
RPS24	10q22.3	Gain/Amp	predicted passenger	ambiguous	11.11	12.75	No	1	1
PPIF	10q22.3	Gain/Amp	predicted passenger	ambiguous	11.11	9.8	Yes	0.787592	1
ZMIZ1	10q22.3	Gain/Amp	predicted passenger	ambiguous	11.11	12.75	No	1	1
EIF5AL1	10q22.3	Gain/Amp	predicted passenger	ambiguous	11.11	9.8	Yes	0.787592	1
ZCCHC24	10q22.3	Gain/Amp	predicted passenger	ambiguous	11.11	9.8	Yes	0.787592	1
MYC	8q24.21	Gain/Amp	known in: BLY;CLL;NB;MYMA;PRAD;COREAD	Act	68.52	74.51	No	0.45489	0.93341
POU5F1B	8q24.21	Gain/Amp	predicted passenger	ambiguous	68.52	72.55	No	0.710549	1
PVT1	8q24.21	Gain/Amp	predicted passenger	ambiguous	68.52	73.53	No	0.575854	0.939945
FAM84B	8q24.21	Gain/Amp	predicted passenger	ambiguous	68.52	71.57	No	0.714753	1
PCAT1	8q24.21	Gain/Amp	predicted passenger	ambiguous	68.52	72.55	No	0.710549	1
AIM1	6q21	Gain/Amp	predicted passenger	ambiguous	18.52	18.63	No	1	1
PRDM1	6q21	Gain/Amp	predicted passenger	LoF	18.52	17.65	Yes	1	1
PREP	6q21	Gain/Amp	predicted passenger	ambiguous	18.52	17.65	Yes	1	1
ATG5	6q21	Gain/Amp	predicted passenger	ambiguous	18.52	17.65	Yes	1	1
HNF1B	17q12	Gain/Amp	predicted passenger	ambiguous	27.78	27.45	Yes	1	1
TBC1D3F	17q12	Gain/Amp	predicted passenger	ambiguous	27.78	27.45	Yes	1	1
MRPL45	17q12	Gain/Amp	predicted passenger	ambiguous	29.63	27.45	Yes	0.852097	1
TBC1D3	17q12	Gain/Amp	predicted passenger	ambiguous	27.78	27.45	Yes	1	1
BCL2L2	14q11.2	Gain/Amp	predicted passenger	ambiguous	16.67	19.61	No	0.829082	1
PABPN1	14q11.2	Gain/Amp	predicted passenger	ambiguous	16.67	19.61	No	0.829082	1
EFS	14q11.2	Gain/Amp	predicted passenger	ambiguous	16.67	18.63	No	0.829363	1
SLC7A8	14q11.2	Gain/Amp	predicted passenger	ambiguous	16.67	20.59	No	0.670949	0.99394
SLC22A17	14q11.2	Gain/Amp	predicted passenger	ambiguous	16.67	18.63	No	0.829363	1
HOMEZ	14q11.2	Gain/Amp	predicted passenger	ambiguous	16.67	20.59	No	0.670949	0.99394
PPP1R3E	14q11.2	Gain/Amp	predicted passenger	ambiguous	16.67	19.61	No	0.829082	1
BCL2L2-PABPN1	14q11.2	Gain/Amp	predicted passenger	ambiguous	16.67	19.61	No	0.829082	1
FLG	1q21.3	Gain/Amp	predicted passenger	ambiguous	57.41	67.65	No	0.22296	0.738977
HRNR	1q21.3	Gain/Amp	predicted passenger	ambiguous	57.41	67.65	No	0.22296	0.738977
FLG2	1q21.3	Gain/Amp	predicted passenger	ambiguous	59.26	67.65	No	0.378606	0.874261
GRB2	17q25.1	Gain/Amp	predicted passenger	ambiguous	42.59	39.22	Yes	0.732973	1
KIAA0195	17q25.1	Gain/Amp	predicted passenger	ambiguous	42.59	39.22	Yes	0.732973	1
GGA3	17q25.1	Gain/Amp	predicted passenger	ambiguous	42.59	36.27	Yes	0.490707	0.939945
MRPS7	17q25.1	Gain/Amp	predicted passenger	ambiguous	42.59	36.27	Yes	0.490707	0.939945
MIF4GD	17q25.1	Gain/Amp	predicted passenger	ambiguous	42.59	36.27	Yes	0.490707	0.939945
SLC25A19	17q25.1	Gain/Amp	predicted passenger	ambiguous	42.59	36.27	Yes	0.490707	0.939945
CD44	11p13	Gain/Amp	predicted passenger	ambiguous	22.22	24.51	No	0.844266	1
ELF5	11p13	Gain/Amp	predicted passenger	ambiguous	22.22	24.51	No	0.844266	1
SLC1A2	11p13	Gain/Amp	predicted passenger	ambiguous	22.22	25.49	No	0.699203	1
PDHX	11p13	Gain/Amp	predicted passenger	ambiguous	22.22	24.51	No	0.844266	1
EHF	11p13	Gain/Amp	predicted passenger	LoF	22.22	24.51	No	0.844266	1
APIP	11p13	Gain/Amp	predicted passenger	ambiguous	22.22	24.51	No	0.844266	1
CD79B	17q23.3	Gain/Amp	predicted passenger	Act	46.3	46.08	Yes	1	1
CSH1	17q23.3	Gain/Amp	predicted passenger	ambiguous	46.3	46.08	Yes	1	1
CSH2	17q23.3	Gain/Amp	predicted passenger	ambiguous	46.3	46.08	Yes	1	1
CSHL1	17q23.3	Gain/Amp	predicted passenger	ambiguous	46.3	46.08	Yes	1	1
ERN1	17q23.3	Gain/Amp	predicted passenger	ambiguous	46.3	46.08	Yes	1	1
GH1	17q23.3	Gain/Amp	predicted passenger	ambiguous	46.3	46.08	Yes	1	1
GH2	17q23.3	Gain/Amp	predicted passenger	ambiguous	46.3	46.08	Yes	1	1
ICAM2	17q23.3	Gain/Amp	predicted passenger	ambiguous	46.3	46.08	Yes	1	1
SCN4A	17q23.3	Gain/Amp	predicted passenger	ambiguous	46.3	46.08	Yes	1	1
SMARCD2	17q23.3	Gain/Amp	predicted passenger	ambiguous	46.3	46.08	Yes	1	1
TEX2	17q23.3	Gain/Amp	predicted passenger	ambiguous	46.3	46.08	Yes	1	1
C17orf72	17q23.3	Gain/Amp	predicted passenger	ambiguous	46.3	46.08	Yes	1	1
TCAM1P	17q23.3	Gain/Amp	predicted passenger	ambiguous	46.3	46.08	Yes	1	1
SNORA76	17q23.3	Gain/Amp	predicted passenger	ambiguous	46.3	46.08	Yes	1	1
SNORD104	17q23.3	Gain/Amp	predicted passenger	ambiguous	46.3	46.08	Yes	1	1
FOXO3B	17p11.2	Gain/Amp	predicted passenger	ambiguous	14.81	11.76	Yes	0.619651	0.955264
FBXW10	17p11.2	Gain/Amp	predicted passenger	ambiguous	14.81	10.78	Yes	0.454071	0.931974
TRIM16L	17p11.2	Gain/Amp	predicted passenger	ambiguous	14.81	10.78	Yes	0.454071	0.931974
ZNF286B	17p11.2	Gain/Amp	predicted passenger	ambiguous	14.81	11.76	Yes	0.619651	0.955264
EGFR	7p11.2	Gain/Amp	known in: G;NSCLC;ED;HNSC;COREAD	Act	33.33	31.37	Yes	0.857627	1
LANCL2	7p11.2	Gain/Amp	predicted passenger	ambiguous	33.33	31.37	Yes	0.857627	1
VOPP1	7p11.2	Gain/Amp	predicted passenger	ambiguous	33.33	31.37	Yes	0.857627	1
PIK3CA	3q26.32	Gain/Amp	predicted driver	Act	25.93	35.29	No	0.280779	0.793422
KCNMB2	3q26.32	Gain/Amp	predicted passenger	ambiguous	25.93	36.27	No	0.212967	0.738977
KCNMB3	3q26.32	Gain/Amp	predicted passenger	ambiguous	25.93	35.29	No	0.280779	0.793422
ZNF639	3q26.33	Gain/Amp	predicted passenger	ambiguous	25.93	34.31	No	0.364952	0.874261
ZMAT3	3q26.32	Gain/Amp	predicted passenger	ambiguous	25.93	35.29	No	0.280779	0.793422
TBL1XR1	3q26.32	Gain/Amp	predicted passenger	LoF	25.93	37.25	No	0.211191	0.738977
ZBED4	22q13.33	Gain/Amp	predicted passenger	ambiguous	14.81	15.69	No	1	1
MLC1	22q13.33	Gain/Amp	predicted passenger	ambiguous	14.81	15.69	No	1	1
BRD1	22q13.33	Gain/Amp	predicted passenger	ambiguous	14.81	15.69	No	1	1
FAM19A5	22q13.32	Gain/Amp	predicted passenger	ambiguous	14.81	16.67	No	0.822591	1
MOV10L1	22q13.33	Gain/Amp	predicted passenger	ambiguous	14.81	15.69	No	1	1
ALG12	22q13.33	Gain/Amp	predicted passenger	ambiguous	14.81	15.69	No	1	1
CRELD2	22q13.33	Gain/Amp	predicted passenger	ambiguous	14.81	15.69	No	1	1
C22orf34	22q13.33	Gain/Amp	predicted passenger	ambiguous	14.81	15.69	No	1	1
IL17REL	22q13.33	Gain/Amp	predicted passenger	ambiguous	14.81	15.69	No	1	1
PIM3	22q13.33	Gain/Amp	predicted passenger	ambiguous	14.81	15.69	No	1	1
FGFR2	10q26.13	Gain/Amp	known in: ST;BRCA	Act	7.41	15.69	No	0.207828	0.738977
WDR11	10q26.12	Gain/Amp	predicted passenger	LoF	7.41	15.69	No	0.207828	0.738977
ADARB2	10p15.3	Gain/Amp	predicted passenger	ambiguous	25.93	32.35	No	0.465749	0.939945
KLF6	10p15.1	Gain/Amp	predicted passenger	LoF	27.78	31.37	No	0.715541	1
PFKP	10p15.2	Gain/Amp	predicted passenger	ambiguous	25.93	32.35	No	0.465749	0.939945
PITRM1	10p15.2	Gain/Amp	predicted passenger	ambiguous	25.93	31.37	No	0.580573	0.939945
AKR1E2	10p15.1	Gain/Amp	predicted passenger	ambiguous	27.78	31.37	No	0.715541	1
APOA2	1q23.3	Gain/Amp	predicted passenger	ambiguous	55.56	71.57	No	0.0518662	0.545532
CD48	1q23.3	Gain/Amp	predicted passenger	ambiguous	55.56	69.61	No	0.112404	0.689148
FCER1G	1q23.3	Gain/Amp	predicted passenger	ambiguous	55.56	71.57	No	0.0518662	0.545532
LY9	1q23.3	Gain/Amp	predicted passenger	ambiguous	55.56	71.57	No	0.0518662	0.545532
NDUFS2	1q23.3	Gain/Amp	predicted passenger	ambiguous	55.56	71.57	No	0.0518662	0.545532
NIT1	1q23.3	Gain/Amp	predicted passenger	ambiguous	55.56	71.57	No	0.0518662	0.545532
PFDN2	1q23.3	Gain/Amp	predicted passenger	ambiguous	55.56	71.57	No	0.0518662	0.545532
PPOX	1q23.3	Gain/Amp	predicted passenger	ambiguous	55.56	71.57	No	0.0518662	0.545532
SLAMF1	1q23.3	Gain/Amp	predicted passenger	ambiguous	55.56	69.61	No	0.112404	0.689148
USF1	1q23.3	Gain/Amp	predicted passenger	ambiguous	55.56	71.57	No	0.0518662	0.545532
B4GALT3	1q23.3	Gain/Amp	predicted passenger	ambiguous	55.56	71.57	No	0.0518662	0.545532
CD84	1q23.3	Gain/Amp	predicted passenger	ambiguous	55.56	69.61	No	0.112404	0.689148
DEDD	1q23.3	Gain/Amp	predicted passenger	ambiguous	55.56	71.57	No	0.0518662	0.545532
ADAMTS4	1q23.3	Gain/Amp	predicted passenger	ambiguous	55.56	71.57	No	0.0518662	0.545532
NR1I3	1q23.3	Gain/Amp	predicted passenger	ambiguous	55.56	71.57	No	0.0518662	0.545532
USP21	1q23.3	Gain/Amp	predicted passenger	ambiguous	55.56	71.57	No	0.0518662	0.545532
F11R	1q23.3	Gain/Amp	predicted passenger	ambiguous	55.56	71.57	No	0.0518662	0.545532
UFC1	1q23.3	Gain/Amp	predicted passenger	ambiguous	55.56	71.57	No	0.0518662	0.545532
CD244	1q23.3	Gain/Amp	predicted passenger	ambiguous	55.56	71.57	No	0.0518662	0.545532
ITLN1	1q23.3	Gain/Amp	predicted passenger	ambiguous	55.56	71.57	No	0.0518662	0.545532
VANGL2	1q23.2	Gain/Amp	predicted passenger	ambiguous	55.56	69.61	No	0.112404	0.689148
SLAMF7	1q23.3	Gain/Amp	predicted passenger	ambiguous	55.56	69.61	No	0.112404	0.689148
PVRL4	1q23.3	Gain/Amp	predicted passenger	ambiguous	55.56	71.57	No	0.0518662	0.545532
TOMM40L	1q23.3	Gain/Amp	predicted passenger	ambiguous	55.56	71.57	No	0.0518662	0.545532
SLAMF6	1q23.2	Gain/Amp	predicted passenger	ambiguous	55.56	69.61	No	0.112404	0.689148
KLHDC9	1q23.3	Gain/Amp	predicted passenger	ambiguous	55.56	71.57	No	0.0518662	0.545532
ITLN2	1q23.3	Gain/Amp	predicted passenger	ambiguous	55.56	71.57	No	0.0518662	0.545532
ARHGAP30	1q23.3	Gain/Amp	predicted passenger	ambiguous	55.56	71.57	No	0.0518662	0.545532
TSTD1	1q23.3	Gain/Amp	predicted passenger	ambiguous	55.56	71.57	No	0.0518662	0.545532
MYO1D	17q11.2	Gain/Amp	predicted passenger	ambiguous	24.07	20.59	Yes	0.684739	0.99394
TMEM98	17q11.2	Gain/Amp	predicted passenger	ambiguous	24.07	20.59	Yes	0.684739	0.99394
ACTA1	1q42.13	Gain/Amp	predicted passenger	ambiguous	55.56	66.67	No	0.22279	0.738977
ACTN2	1q43	Gain/Amp	predicted passenger	ambiguous	55.56	66.67	No	0.22279	0.738977
ADORA1	1q32.1	Gain/Amp	predicted passenger	ambiguous	61.11	70.59	No	0.282119	0.793422
PARP1	1q42.12	Gain/Amp	predicted passenger	ambiguous	57.41	66.67	No	0.295585	0.793422
ADSS	1q44	Gain/Amp	predicted passenger	ambiguous	57.41	65.69	No	0.384147	0.874261
AGT	1q42.2	Gain/Amp	predicted passenger	ambiguous	55.56	66.67	No	0.22279	0.738977
ARF1	1q42.13	Gain/Amp	predicted passenger	LoF	57.41	67.65	No	0.22296	0.738977
ATF3	1q32.3	Gain/Amp	predicted passenger	ambiguous	59.26	65.69	No	0.485775	0.939945
ATP2B4	1q32.1	Gain/Amp	predicted passenger	ambiguous	61.11	70.59	No	0.282119	0.793422
AVPR1B	1q32.1	Gain/Amp	predicted passenger	ambiguous	61.11	73.53	No	0.144366	0.709148
C4BPA	1q32.2	Gain/Amp	predicted passenger	ambiguous	61.11	72.55	No	0.151655	0.709148
C4BPB	1q32.2	Gain/Amp	predicted passenger	ambiguous	61.11	72.55	No	0.151655	0.709148
CACNA1S	1q32.1	Gain/Amp	predicted passenger	ambiguous	57.41	67.65	No	0.22296	0.738977
CAPN2	1q41	Gain/Amp	predicted passenger	ambiguous	55.56	68.63	No	0.117032	0.689148
CD34	1q32.2	Gain/Amp	predicted passenger	ambiguous	59.26	72.55	No	0.10601	0.689148
CENPF	1q41	Gain/Amp	predicted passenger	ambiguous	57.41	66.67	No	0.295585	0.793422
CHI3L1	1q32.1	Gain/Amp	predicted passenger	ambiguous	61.11	70.59	No	0.282119	0.793422
CHIT1	1q32.1	Gain/Amp	predicted passenger	ambiguous	61.11	70.59	No	0.282119	0.793422
CHML	1q43	Gain/Amp	predicted passenger	ambiguous	57.41	66.67	No	0.295585	0.793422
LYST	1q42.3	Gain/Amp	predicted passenger	ambiguous	55.56	66.67	No	0.22279	0.738977
CHRM3	1q43	Gain/Amp	predicted passenger	ambiguous	57.41	67.65	No	0.22296	0.738977
CR1	1q32.2	Gain/Amp	predicted passenger	ambiguous	61.11	72.55	No	0.151655	0.709148
CR1L	1q32.2	Gain/Amp	predicted passenger	ambiguous	61.11	72.55	No	0.151655	0.709148
CR2	1q32.2	Gain/Amp	predicted passenger	ambiguous	61.11	72.55	No	0.151655	0.709148
CSRP1	1q32.1	Gain/Amp	predicted passenger	ambiguous	57.41	65.69	No	0.384147	0.874261
CTSE	1q32.1	Gain/Amp	predicted passenger	ambiguous	61.11	73.53	No	0.144366	0.709148
CD55	1q32.2	Gain/Amp	predicted passenger	ambiguous	61.11	72.55	No	0.151655	0.709148
EIF2D	1q32.1	Gain/Amp	predicted passenger	ambiguous	61.11	72.55	No	0.151655	0.709148
ELF3	1q32.1	Gain/Amp	predicted passenger	LoF	59.26	65.69	No	0.485775	0.939945
ELK4	1q32.1	Gain/Amp	predicted passenger	Act	59.26	72.55	No	0.10601	0.689148
EPHX1	1q42.12	Gain/Amp	predicted passenger	ambiguous	55.56	66.67	No	0.22279	0.738977
EPRS	1q41	Gain/Amp	predicted passenger	ambiguous	53.7	66.67	No	0.121711	0.709148
ESRRG	1q41	Gain/Amp	predicted passenger	ambiguous	53.7	67.65	No	0.11671	0.689148
F13B	1q31.3	Gain/Amp	predicted passenger	ambiguous	57.41	66.67	No	0.295585	0.793422
FH	1q43	Gain/Amp	predicted passenger	LoF	57.41	66.67	No	0.295585	0.793422
FMOD	1q32.1	Gain/Amp	predicted passenger	ambiguous	61.11	70.59	No	0.282119	0.793422
NR5A2	1q32.1	Gain/Amp	predicted passenger	ambiguous	57.41	68.63	No	0.217373	0.738977
GALNT2	1q42.13	Gain/Amp	predicted passenger	ambiguous	55.56	66.67	No	0.22279	0.738977
GNG4	1q42.3	Gain/Amp	predicted passenger	ambiguous	55.56	66.67	No	0.22279	0.738977
GPR25	1q32.1	Gain/Amp	predicted passenger	ambiguous	57.41	67.65	No	0.22296	0.738977
GUK1	1q42.13	Gain/Amp	predicted passenger	ambiguous	57.41	67.65	No	0.22296	0.738977
H3F3A	1q42.12	Gain/Amp	predicted passenger	Act	57.41	65.69	No	0.384147	0.874261
CFH	1q31.3	Gain/Amp	predicted passenger	ambiguous	57.41	67.65	No	0.22296	0.738977
CFHR1	1q31.3	Gain/Amp	predicted passenger	ambiguous	57.41	66.67	No	0.295585	0.793422
CFHR2	1q31.3	Gain/Amp	predicted passenger	ambiguous	57.41	66.67	No	0.295585	0.793422
HLX	1q41	Gain/Amp	predicted passenger	ambiguous	53.7	67.65	No	0.11671	0.689148
HNRNPU	1q44	Gain/Amp	predicted passenger	ambiguous	57.41	65.69	No	0.384147	0.874261
HSD11B1	1q32.2	Gain/Amp	predicted passenger	ambiguous	59.26	67.65	No	0.378606	0.874261
IL10	1q32.1	Gain/Amp	predicted passenger	ambiguous	61.11	72.55	No	0.151655	0.709148
IRF6	1q32.2	Gain/Amp	predicted passenger	ambiguous	59.26	67.65	No	0.378606	0.874261
ITPKB	1q42.12	Gain/Amp	predicted passenger	ambiguous	57.41	66.67	No	0.295585	0.793422
KCNH1	1q32.2	Gain/Amp	predicted passenger	ambiguous	59.26	67.65	No	0.378606	0.874261
KCNK1	1q42.2	Gain/Amp	predicted passenger	ambiguous	55.56	67.65	No	0.162927	0.709148
KCNK2	1q41	Gain/Amp	predicted passenger	ambiguous	57.41	66.67	No	0.295585	0.793422
KISS1	1q32.1	Gain/Amp	predicted passenger	LoF	61.11	71.57	No	0.208873	0.738977
LAD1	1q32.1	Gain/Amp	predicted passenger	ambiguous	57.41	66.67	No	0.295585	0.793422
LAMB3	1q32.2	Gain/Amp	predicted passenger	ambiguous	59.26	67.65	No	0.378606	0.874261
LAMC1	1q25.3	Gain/Amp	predicted passenger	ambiguous	55.56	68.63	No	0.117032	0.689148
LAMC2	1q25.3	Gain/Amp	predicted passenger	ambiguous	57.41	68.63	No	0.217373	0.738977
LBR	1q42.12	Gain/Amp	predicted passenger	ambiguous	55.56	67.65	No	0.162927	0.709148
LGALS8	1q43	Gain/Amp	predicted passenger	ambiguous	55.56	66.67	No	0.22279	0.738977
MARK1	1q41	Gain/Amp	predicted passenger	ambiguous	53.7	67.65	No	0.11671	0.689148
CD46	1q32.2	Gain/Amp	predicted passenger	ambiguous	59.26	73.53	No	0.0731088	0.636309
MDM4	1q32.1	Gain/Amp	known in: GBM;BLCA;RB;S	Act	61.11	74.51	No	0.0996484	0.689148
MTR	1q43	Gain/Amp	predicted passenger	ambiguous	55.56	66.67	No	0.22279	0.738977
MYBPH	1q32.1	Gain/Amp	predicted passenger	ambiguous	61.11	70.59	No	0.282119	0.793422
MYOG	1q32.1	Gain/Amp	predicted passenger	ambiguous	62.96	70.59	No	0.369552	0.874261
PPP1R12B	1q32.1	Gain/Amp	predicted passenger	ambiguous	61.11	69.61	No	0.290732	0.793422
NCF2	1q25.3	Gain/Amp	predicted passenger	ambiguous	57.41	68.63	No	0.217373	0.738977
NEK2	1q32.3	Gain/Amp	predicted passenger	ambiguous	59.26	67.65	No	0.378606	0.874261
NID1	1q42.3	Gain/Amp	predicted passenger	ambiguous	55.56	66.67	No	0.22279	0.738977
NVL	1q42.11	Gain/Amp	predicted passenger	ambiguous	55.56	68.63	No	0.117032	0.689148
CDK18	1q32.1	Gain/Amp	predicted passenger	ambiguous	61.11	72.55	No	0.151655	0.709148
PDC	1q31.1	Gain/Amp	predicted passenger	ambiguous	59.26	67.65	No	0.378606	0.874261
PFKFB2	1q32.2	Gain/Amp	predicted passenger	ambiguous	61.11	72.55	No	0.151655	0.709148
PIGR	1q32.1	Gain/Amp	predicted passenger	ambiguous	61.11	73.53	No	0.144366	0.709148
PIK3C2B	1q32.1	Gain/Amp	predicted passenger	Act	61.11	74.51	No	0.0996484	0.689148
PKP1	1q32.1	Gain/Amp	predicted passenger	ambiguous	57.41	67.65	No	0.22296	0.738977
PLA2G4A	1q31.1	Gain/Amp	predicted passenger	ambiguous	59.26	67.65	No	0.378606	0.874261
PLXNA2	1q32.2	Gain/Amp	predicted passenger	ambiguous	59.26	72.55	No	0.10601	0.689148
PPP2R5A	1q32.3	Gain/Amp	predicted passenger	LoF	59.26	66.67	No	0.384142	0.874261
PRELP	1q32.1	Gain/Amp	predicted passenger	ambiguous	61.11	70.59	No	0.282119	0.793422
PROX1	1q32.3	Gain/Amp	predicted passenger	ambiguous	57.41	67.65	No	0.22296	0.738977
PSEN2	1q42.13	Gain/Amp	predicted passenger	ambiguous	57.41	66.67	No	0.295585	0.793422
PTGS2	1q31.1	Gain/Amp	predicted passenger	ambiguous	59.26	67.65	No	0.378606	0.874261
PTPN7	1q32.1	Gain/Amp	predicted passenger	ambiguous	59.26	66.67	No	0.384142	0.874261
PTPN14	1q41	Gain/Amp	predicted passenger	ambiguous	57.41	66.67	No	0.295585	0.793422
PTPRC	1q31.3	Gain/Amp	predicted passenger	Act	57.41	67.65	No	0.22296	0.738977
RAB4A	1q42.13	Gain/Amp	predicted passenger	ambiguous	55.56	66.67	No	0.22279	0.738977
RABIF	1q32.1	Gain/Amp	predicted passenger	ambiguous	62.96	70.59	No	0.369552	0.874261
RBBP5	1q32.1	Gain/Amp	predicted passenger	ambiguous	61.11	71.57	No	0.208873	0.738977
REN	1q32.1	Gain/Amp	predicted passenger	ambiguous	61.11	71.57	No	0.208873	0.738977
RGS1	1q31.2	Gain/Amp	predicted passenger	ambiguous	57.41	67.65	No	0.22296	0.738977
RGS2	1q31.2	Gain/Amp	predicted passenger	ambiguous	57.41	67.65	No	0.22296	0.738977
RGS7	1q43	Gain/Amp	predicted passenger	ambiguous	57.41	66.67	No	0.295585	0.793422
RGS13	1q31.2	Gain/Amp	predicted passenger	ambiguous	57.41	67.65	No	0.22296	0.738977
RNF2	1q25.3	Gain/Amp	predicted passenger	ambiguous	59.26	68.63	No	0.289282	0.793422
RNPEP	1q32.1	Gain/Amp	predicted passenger	ambiguous	59.26	65.69	No	0.485775	0.939945
RYR2	1q43	Gain/Amp	predicted passenger	ambiguous	57.41	66.67	No	0.295585	0.793422
SNRPE	1q32.1	Gain/Amp	predicted passenger	ambiguous	61.11	70.59	No	0.282119	0.793422
SRP9	1q42.12	Gain/Amp	predicted passenger	ambiguous	55.56	66.67	No	0.22279	0.738977
TROVE2	1q31.2	Gain/Amp	predicted passenger	ambiguous	57.41	67.65	No	0.22296	0.738977
AURKAPS1	1q41	Gain/Amp	predicted passenger	ambiguous	53.7	67.65	No	0.11671	0.689148
TARBP1	1q42.2	Gain/Amp	predicted passenger	ambiguous	55.56	66.67	No	0.22279	0.738977
CNTN2	1q32.1	Gain/Amp	predicted passenger	ambiguous	61.11	71.57	No	0.208873	0.738977
TBCE	1q42.3	Gain/Amp	predicted passenger	ambiguous	55.56	67.65	No	0.162927	0.709148
TGFB2	1q41	Gain/Amp	predicted passenger	ambiguous	53.7	67.65	No	0.11671	0.689148
LEFTY2	1q42.12	Gain/Amp	predicted passenger	ambiguous	55.56	65.69	No	0.228831	0.756844
TLR5	1q41	Gain/Amp	predicted passenger	ambiguous	55.56	69.61	No	0.112404	0.689148
GPR137B	1q42.3	Gain/Amp	predicted passenger	ambiguous	55.56	66.67	No	0.22279	0.738977
TNNI1	1q32.1	Gain/Amp	predicted passenger	ambiguous	57.41	66.67	No	0.295585	0.793422
TNNT2	1q32.1	Gain/Amp	predicted passenger	ambiguous	57.41	67.65	No	0.22296	0.738977
TP53BP2	1q41	Gain/Amp	predicted passenger	LoF	55.56	68.63	No	0.117032	0.689148
TPR	1q31.1	Gain/Amp	predicted passenger	Act	59.26	67.65	No	0.378606	0.874261
TRAF5	1q32.2	Gain/Amp	predicted passenger	LoF	59.26	67.65	No	0.378606	0.874261
TSNAX	1q42.2	Gain/Amp	predicted passenger	ambiguous	55.56	66.67	No	0.22279	0.738977
USH2A	1q41	Gain/Amp	predicted passenger	ambiguous	55.56	68.63	No	0.117032	0.689148
WNT9A	1q42.13	Gain/Amp	predicted passenger	ambiguous	57.41	67.65	No	0.22296	0.738977
ZNF124	1q44	Gain/Amp	predicted passenger	ambiguous	57.41	66.67	No	0.295585	0.793422
SLC30A1	1q32.3	Gain/Amp	predicted passenger	ambiguous	59.26	67.65	No	0.378606	0.874261
BTG2	1q32.1	Gain/Amp	predicted passenger	LoF	61.11	70.59	No	0.282119	0.793422
HIST3H3	1q42.13	Gain/Amp	predicted passenger	ambiguous	55.56	67.65	No	0.162927	0.709148
GNPAT	1q42.2	Gain/Amp	predicted passenger	ambiguous	55.56	66.67	No	0.22279	0.738977
DYRK3	1q32.1	Gain/Amp	predicted passenger	ambiguous	61.11	72.55	No	0.151655	0.709148
CDC42BPA	1q42.13	Gain/Amp	predicted passenger	ambiguous	57.41	67.65	No	0.22296	0.738977
PPFIA4	1q32.1	Gain/Amp	predicted passenger	ambiguous	62.96	70.59	No	0.369552	0.874261
DEGS1	1q42.11	Gain/Amp	predicted passenger	ambiguous	55.56	68.63	No	0.117032	0.689148
KMO	1q43	Gain/Amp	predicted passenger	ambiguous	57.41	66.67	No	0.295585	0.793422
B3GALT2	1q31.2	Gain/Amp	predicted passenger	ambiguous	57.41	67.65	No	0.22296	0.738977
RAB7L1	1q32.1	Gain/Amp	predicted passenger	ambiguous	59.26	72.55	No	0.10601	0.689148
TAF1A	1q41	Gain/Amp	predicted passenger	ambiguous	55.56	67.65	No	0.162927	0.709148
EXO1	1q43	Gain/Amp	predicted passenger	ambiguous	57.41	66.67	No	0.295585	0.793422
FAIM3	1q32.1	Gain/Amp	predicted passenger	ambiguous	61.11	73.53	No	0.144366	0.709148
MAPKAPK2	1q32.1	Gain/Amp	predicted passenger	ambiguous	61.11	71.57	No	0.208873	0.738977
GPR37L1	1q32.1	Gain/Amp	predicted passenger	ambiguous	59.26	66.67	No	0.384142	0.874261
GGPS1	1q42.3	Gain/Amp	predicted passenger	ambiguous	55.56	66.67	No	0.22279	0.738977
SOX13	1q32.1	Gain/Amp	predicted passenger	ambiguous	61.11	70.59	No	0.282119	0.793422
IKBKE	1q32.1	Gain/Amp	predicted passenger	ambiguous	61.11	71.57	No	0.208873	0.738977
TMEM63A	1q42.12	Gain/Amp	predicted passenger	ambiguous	55.56	66.67	No	0.22279	0.738977
TOMM20	1q42.3	Gain/Amp	predicted passenger	ambiguous	55.56	66.67	No	0.22279	0.738977
URB2	1q42.13	Gain/Amp	predicted passenger	ambiguous	57.41	66.67	No	0.295585	0.793422
CEP170	1q43	Gain/Amp	predicted passenger	ambiguous	57.41	66.67	No	0.295585	0.793422
ZC3H11A	1q32.1	Gain/Amp	predicted passenger	ambiguous	61.11	70.59	No	0.282119	0.793422
SMG7	1q25.3	Gain/Amp	predicted passenger	ambiguous	57.41	68.63	No	0.217373	0.738977
TMCC2	1q32.1	Gain/Amp	predicted passenger	ambiguous	61.11	71.57	No	0.208873	0.738977
LPGAT1	1q32.3	Gain/Amp	predicted passenger	ambiguous	59.26	66.67	No	0.384142	0.874261
KIF14	1q32.1	Gain/Amp	predicted passenger	ambiguous	57.41	68.63	No	0.217373	0.738977
AKT3	1q43	Gain/Amp	known in: GBM	ambiguous	57.41	66.67	No	0.295585	0.793422
ARPC5	1q25.3	Gain/Amp	predicted passenger	ambiguous	57.41	68.63	No	0.217373	0.738977
PRG4	1q31.1	Gain/Amp	predicted passenger	ambiguous	59.26	67.65	No	0.378606	0.874261
BPNT1	1q41	Gain/Amp	predicted passenger	ambiguous	53.7	66.67	No	0.121711	0.709148
TIMM17A	1q32.1	Gain/Amp	predicted passenger	ambiguous	59.26	65.69	No	0.485775	0.939945
LRRN2	1q32.1	Gain/Amp	predicted passenger	ambiguous	61.11	74.51	No	0.0996484	0.689148
ZNF238	1q44	Gain/Amp	predicted passenger	LoF	57.41	65.69	No	0.384147	0.874261
IVNS1ABP	1q25.3	Gain/Amp	predicted passenger	ambiguous	59.26	68.63	No	0.289282	0.793422
LEFTY1	1q42.12	Gain/Amp	predicted passenger	ambiguous	55.56	65.69	No	0.228831	0.756844
SPHAR	1q42.13	Gain/Amp	predicted passenger	ambiguous	55.56	66.67	No	0.22279	0.738977
CAPN9	1q42.2	Gain/Amp	predicted passenger	ambiguous	55.56	66.67	No	0.22279	0.738977
KDM5B	1q32.1	Gain/Amp	predicted passenger	ambiguous	61.11	69.61	No	0.290732	0.793422
SDCCAG8	1q43	Gain/Amp	predicted passenger	ambiguous	57.41	66.67	No	0.295585	0.793422
CFHR4	1q31.3	Gain/Amp	predicted passenger	ambiguous	57.41	66.67	No	0.295585	0.793422
CFHR3	1q31.3	Gain/Amp	predicted passenger	ambiguous	57.41	66.67	No	0.295585	0.793422
OCLM	1q31.1	Gain/Amp	predicted passenger	ambiguous	59.26	67.65	No	0.378606	0.874261
IL24	1q32.1	Gain/Amp	predicted passenger	LoF	61.11	73.53	No	0.144366	0.709148
DUSP10	1q41	Gain/Amp	predicted passenger	ambiguous	55.56	66.67	No	0.22279	0.738977
COG2	1q42.2	Gain/Amp	predicted passenger	ambiguous	55.56	66.67	No	0.22279	0.738977
PLEKHA6	1q32.1	Gain/Amp	predicted passenger	LoF	61.11	73.53	No	0.144366	0.709148
RBM34	1q42.3	Gain/Amp	predicted passenger	ambiguous	55.56	66.67	No	0.22279	0.738977
KIF21B	1q32.1	Gain/Amp	predicted passenger	ambiguous	57.41	67.65	No	0.22296	0.738977
NMNAT2	1q25.3	Gain/Amp	predicted passenger	ambiguous	57.41	68.63	No	0.217373	0.738977
NFASC	1q32.1	Gain/Amp	predicted passenger	ambiguous	61.11	73.53	No	0.144366	0.709148
GLT25D2	1q25.3	Gain/Amp	predicted passenger	ambiguous	59.26	68.63	No	0.289282	0.793422
RGL1	1q25.3	Gain/Amp	predicted passenger	ambiguous	57.41	68.63	No	0.217373	0.738977
FBXO28	1q42.11	Gain/Amp	predicted passenger	ambiguous	55.56	68.63	No	0.117032	0.689148
CAMSAP2	1q32.1	Gain/Amp	predicted passenger	ambiguous	57.41	68.63	No	0.217373	0.738977
SRGAP2	1q32.1	Gain/Amp	predicted passenger	ambiguous	61.11	72.55	No	0.151655	0.709148
CRB1	1q31.3	Gain/Amp	predicted passenger	ambiguous	57.41	66.67	No	0.295585	0.793422
ABCB10	1q42.13	Gain/Amp	predicted passenger	ambiguous	57.41	66.67	No	0.295585	0.793422
ZNF281	1q32.1	Gain/Amp	predicted passenger	ambiguous	57.41	68.63	No	0.217373	0.738977
OPN3	1q43	Gain/Amp	predicted passenger	ambiguous	57.41	66.67	No	0.295585	0.793422
PHLDA3	1q32.1	Gain/Amp	predicted passenger	LoF	57.41	66.67	No	0.295585	0.793422
DSTYK	1q32.1	Gain/Amp	predicted passenger	ambiguous	61.11	71.57	No	0.208873	0.738977
RAB3GAP2	1q41	Gain/Amp	predicted passenger	ambiguous	53.7	67.65	No	0.11671	0.689148
LMOD1	1q32.1	Gain/Amp	predicted passenger	ambiguous	59.26	65.69	No	0.485775	0.939945
TRIM58	1q44	Gain/Amp	predicted passenger	ambiguous	59.26	66.67	No	0.384142	0.874261
INTS7	1q32.3	Gain/Amp	predicted passenger	Act	59.26	67.65	No	0.378606	0.874261
AHCTF1	1q44	Gain/Amp	predicted passenger	ambiguous	57.41	66.67	No	0.295585	0.793422
NSL1	1q32.3	Gain/Amp	predicted passenger	ambiguous	59.26	68.63	No	0.289282	0.793422
OR1C1	1q44	Gain/Amp	predicted passenger	ambiguous	59.26	66.67	No	0.384142	0.874261
OR2M4	1q44	Gain/Amp	predicted passenger	ambiguous	59.26	66.67	No	0.384142	0.874261
OR2L2	1q44	Gain/Amp	predicted passenger	ambiguous	59.26	66.67	No	0.384142	0.874261
OR2L1P	1q44	Gain/Amp	predicted passenger	ambiguous	59.26	66.67	No	0.384142	0.874261
OPTC	1q32.1	Gain/Amp	predicted passenger	ambiguous	61.11	70.59	No	0.282119	0.793422
OR2T1	1q44	Gain/Amp	predicted passenger	ambiguous	59.26	66.67	No	0.384142	0.874261
RPS6KC1	1q32.3	Gain/Amp	predicted passenger	ambiguous	59.26	66.67	No	0.384142	0.874261
RNU5F-1	1q41	Gain/Amp	predicted passenger	ambiguous	53.7	66.67	No	0.121711	0.709148
DIEXF	1q32.2	Gain/Amp	predicted passenger	ambiguous	59.26	67.65	No	0.378606	0.874261
TAF5L	1q42.13	Gain/Amp	predicted passenger	ambiguous	57.41	66.67	No	0.295585	0.793422
DISC2	1q42.2	Gain/Amp	predicted passenger	ambiguous	55.56	66.67	No	0.22279	0.738977
DISC1	1q42.2	Gain/Amp	predicted passenger	ambiguous	55.56	66.67	No	0.22279	0.738977
FLVCR1	1q32.3	Gain/Amp	predicted passenger	ambiguous	59.26	67.65	No	0.378606	0.874261
UBE2T	1q32.1	Gain/Amp	predicted passenger	ambiguous	59.26	68.63	No	0.289282	0.793422
CNIH4	1q42.11	Gain/Amp	predicted passenger	ambiguous	55.56	68.63	No	0.117032	0.689148
PYCR2	1q42.12	Gain/Amp	predicted passenger	ambiguous	55.56	65.69	No	0.228831	0.756844
NENF	1q32.3	Gain/Amp	predicted passenger	ambiguous	59.26	65.69	No	0.485775	0.939945
IL19	1q32.1	Gain/Amp	predicted passenger	ambiguous	61.11	72.55	No	0.151655	0.709148
G0S2	1q32.2	Gain/Amp	predicted passenger	ambiguous	59.26	67.65	No	0.378606	0.874261
IL20	1q32.1	Gain/Amp	predicted passenger	ambiguous	61.11	73.53	No	0.144366	0.709148
RRP15	1q41	Gain/Amp	predicted passenger	ambiguous	53.7	67.65	No	0.11671	0.689148
GLRX2	1q31.2	Gain/Amp	predicted passenger	ambiguous	57.41	67.65	No	0.22296	0.738977
PPPDE1	1q44	Gain/Amp	predicted passenger	ambiguous	57.41	65.69	No	0.384147	0.874261
ADIPOR1	1q32.1	Gain/Amp	predicted passenger	ambiguous	62.96	70.59	No	0.369552	0.874261
SCCPDH	1q44	Gain/Amp	predicted passenger	ambiguous	57.41	66.67	No	0.295585	0.793422
TRIM17	1q42.13	Gain/Amp	predicted passenger	ambiguous	55.56	67.65	No	0.162927	0.709148
KCTD3	1q41	Gain/Amp	predicted passenger	ambiguous	57.41	66.67	No	0.295585	0.793422
UCHL5	1q31.2	Gain/Amp	predicted passenger	ambiguous	57.41	67.65	No	0.22296	0.738977
DTL	1q32.3	Gain/Amp	predicted passenger	ambiguous	59.26	67.65	No	0.378606	0.874261
CYB5R1	1q32.1	Gain/Amp	predicted passenger	ambiguous	62.96	70.59	No	0.369552	0.874261
ARID4B	1q42.3	Gain/Amp	predicted passenger	LoF	55.56	66.67	No	0.22279	0.738977
EGLN1	1q42.2	Gain/Amp	predicted passenger	LoF	55.56	66.67	No	0.22279	0.738977
KIAA1383	1q42.2	Gain/Amp	predicted passenger	ambiguous	55.56	66.67	No	0.22279	0.738977
SWT1	1q25.3	Gain/Amp	predicted passenger	ambiguous	59.26	68.63	No	0.289282	0.793422
LAX1	1q32.1	Gain/Amp	predicted passenger	ambiguous	61.11	70.59	No	0.282119	0.793422
C1orf27	1q31.1	Gain/Amp	predicted passenger	ambiguous	59.26	67.65	No	0.378606	0.874261
MARC2	1q41	Gain/Amp	predicted passenger	ambiguous	53.7	67.65	No	0.11671	0.689148
SUSD4	1q41	Gain/Amp	predicted passenger	ambiguous	55.56	69.61	No	0.112404	0.689148
KIF26B	1q44	Gain/Amp	predicted passenger	ambiguous	57.41	65.69	No	0.384147	0.874261
GPATCH2	1q41	Gain/Amp	predicted passenger	ambiguous	53.7	67.65	No	0.11671	0.689148
HEATR1	1q43	Gain/Amp	predicted passenger	ambiguous	55.56	66.67	No	0.22279	0.738977
KLHDC8A	1q32.1	Gain/Amp	predicted passenger	ambiguous	61.11	72.55	No	0.151655	0.709148
ETNK2	1q32.1	Gain/Amp	predicted passenger	ambiguous	61.11	70.59	No	0.282119	0.793422
TMEM206	1q32.3	Gain/Amp	predicted passenger	ambiguous	59.26	66.67	No	0.384142	0.874261
YOD1	1q32.2	Gain/Amp	predicted passenger	ambiguous	61.11	72.55	No	0.151655	0.709148
BATF3	1q32.3	Gain/Amp	predicted passenger	ambiguous	59.26	66.67	No	0.384142	0.874261
SLC30A10	1q41	Gain/Amp	predicted passenger	ambiguous	53.7	66.67	No	0.121711	0.709148
ZNF692	1q44	Gain/Amp	predicted passenger	ambiguous	59.26	66.67	No	0.384142	0.874261
IARS2	1q41	Gain/Amp	predicted passenger	ambiguous	53.7	66.67	No	0.121711	0.709148
IPO9	1q32.1	Gain/Amp	predicted passenger	ambiguous	59.26	65.69	No	0.485775	0.939945
HHAT	1q32.2	Gain/Amp	predicted passenger	ambiguous	59.26	67.65	No	0.378606	0.874261
ENAH	1q42.12	Gain/Amp	predicted passenger	ambiguous	55.56	67.65	No	0.162927	0.709148
NUP133	1q42.13	Gain/Amp	predicted passenger	ambiguous	55.56	66.67	No	0.22279	0.738977
RCOR3	1q32.2	Gain/Amp	predicted passenger	ambiguous	59.26	67.65	No	0.378606	0.874261
C1orf106	1q32.1	Gain/Amp	predicted passenger	ambiguous	57.41	67.65	No	0.22296	0.738977
SERTAD4	1q32.2	Gain/Amp	predicted passenger	ambiguous	59.26	67.65	No	0.378606	0.874261
ERO1LB	1q42.3	Gain/Amp	predicted passenger	ambiguous	55.56	66.67	No	0.22279	0.738977
FMN2	1q43	Gain/Amp	predicted passenger	ambiguous	57.41	67.65	No	0.22296	0.738977
SMYD2	1q32.3	Gain/Amp	predicted passenger	ambiguous	57.41	66.67	No	0.295585	0.793422
LHX9	1q31.3	Gain/Amp	predicted passenger	ambiguous	57.41	66.67	No	0.295585	0.793422
ADCK3	1q42.13	Gain/Amp	predicted passenger	ambiguous	57.41	66.67	No	0.295585	0.793422
ZNF695	1q44	Gain/Amp	predicted passenger	ambiguous	57.41	66.67	No	0.295585	0.793422
GJC2	1q42.13	Gain/Amp	predicted passenger	ambiguous	57.41	67.65	No	0.22296	0.738977
CAMK1G	1q32.2	Gain/Amp	predicted passenger	ambiguous	59.26	67.65	No	0.378606	0.874261
SIPA1L2	1q42.2	Gain/Amp	predicted passenger	ambiguous	55.56	66.67	No	0.22279	0.738977
ZP4	1q43	Gain/Amp	predicted passenger	ambiguous	57.41	66.67	No	0.295585	0.793422
RHOU	1q42.13	Gain/Amp	predicted passenger	ambiguous	55.56	67.65	No	0.162927	0.709148
KLHL12	1q32.1	Gain/Amp	predicted passenger	ambiguous	62.96	70.59	No	0.369552	0.874261
LGR6	1q32.1	Gain/Amp	predicted passenger	ambiguous	59.26	68.63	No	0.289282	0.793422
TFB2M	1q44	Gain/Amp	predicted passenger	ambiguous	57.41	66.67	No	0.295585	0.793422
GREM2	1q43	Gain/Amp	predicted passenger	ambiguous	57.41	67.65	No	0.22296	0.738977
RGS18	1q31.2	Gain/Amp	predicted passenger	ambiguous	57.41	67.65	No	0.22296	0.738977
NUCKS1	1q32.1	Gain/Amp	predicted passenger	ambiguous	59.26	72.55	No	0.10601	0.689148
ACBD3	1q42.12	Gain/Amp	predicted passenger	ambiguous	57.41	66.67	No	0.295585	0.793422
SMYD3	1q44	Gain/Amp	predicted passenger	ambiguous	57.41	66.67	No	0.295585	0.793422
MARC1	1q41	Gain/Amp	predicted passenger	ambiguous	53.7	67.65	No	0.11671	0.689148
ARV1	1q42.2	Gain/Amp	predicted passenger	ambiguous	55.56	66.67	No	0.22279	0.738977
AIDA	1q41	Gain/Amp	predicted passenger	ambiguous	55.56	67.65	No	0.162927	0.709148
JMJD4	1q42.13	Gain/Amp	predicted passenger	ambiguous	57.41	67.65	No	0.22296	0.738977
C1orf116	1q32.1	Gain/Amp	predicted passenger	ambiguous	61.11	72.55	No	0.151655	0.709148
C1orf35	1q42.13	Gain/Amp	predicted passenger	ambiguous	57.41	67.65	No	0.22296	0.738977
TTC13	1q42.2	Gain/Amp	predicted passenger	ambiguous	55.56	66.67	No	0.22279	0.738977
CDC73	1q31.2	Gain/Amp	predicted passenger	LoF	57.41	67.65	No	0.22296	0.738977
PGBD5	1q42.13	Gain/Amp	predicted passenger	ambiguous	55.56	66.67	No	0.22279	0.738977
C1orf115	1q41	Gain/Amp	predicted passenger	ambiguous	53.7	67.65	No	0.11671	0.689148
HHIPL2	1q41	Gain/Amp	predicted passenger	ambiguous	55.56	67.65	No	0.162927	0.709148
VASH2	1q32.3	Gain/Amp	predicted passenger	ambiguous	59.26	66.67	No	0.384142	0.874261
ZNF669	1q44	Gain/Amp	predicted passenger	ambiguous	57.41	66.67	No	0.295585	0.793422
ZNF672	1q44	Gain/Amp	predicted passenger	ambiguous	59.26	66.67	No	0.384142	0.874261
PCNXL2	1q42.2	Gain/Amp	predicted passenger	ambiguous	55.56	66.67	No	0.22279	0.738977
WDR26	1q42.11	Gain/Amp	predicted passenger	ambiguous	55.56	68.63	No	0.117032	0.689148
EDEM3	1q25.3	Gain/Amp	predicted passenger	ambiguous	59.26	68.63	No	0.289282	0.793422
TRAF3IP3	1q32.2	Gain/Amp	predicted passenger	ambiguous	59.26	67.65	No	0.378606	0.874261
SH3BP5L	1q44	Gain/Amp	predicted passenger	ambiguous	59.26	66.67	No	0.384142	0.874261
OR2G3	1q44	Gain/Amp	predicted passenger	ambiguous	59.26	65.69	No	0.485775	0.939945
OR2G2	1q44	Gain/Amp	predicted passenger	ambiguous	59.26	65.69	No	0.485775	0.939945
OR2C3	1q44	Gain/Amp	predicted passenger	ambiguous	59.26	65.69	No	0.485775	0.939945
CFHR5	1q31.3	Gain/Amp	predicted passenger	ambiguous	57.41	66.67	No	0.295585	0.793422
TRIM11	1q42.13	Gain/Amp	predicted passenger	ambiguous	55.56	67.65	No	0.162927	0.709148
C1orf21	1q25.3	Gain/Amp	predicted passenger	ambiguous	59.26	68.63	No	0.289282	0.793422
TRMT1L	1q25.3	Gain/Amp	predicted passenger	ambiguous	59.26	68.63	No	0.289282	0.793422
NUAK2	1q32.1	Gain/Amp	predicted passenger	ambiguous	61.11	71.57	No	0.208873	0.738977
DDX59	1q32.1	Gain/Amp	predicted passenger	ambiguous	57.41	68.63	No	0.217373	0.738977
RASSF5	1q32.1	Gain/Amp	predicted passenger	LoF	61.11	72.55	No	0.151655	0.709148
HMCN1	1q25.3	Gain/Amp	predicted passenger	LoF	59.26	68.63	No	0.289282	0.793422
MIXL1	1q42.12	Gain/Amp	predicted passenger	ambiguous	57.41	66.67	No	0.295585	0.793422
C1orf124	1q42.2	Gain/Amp	predicted passenger	ambiguous	55.56	66.67	No	0.22279	0.738977
FCAMR	1q32.1	Gain/Amp	predicted passenger	ambiguous	61.11	73.53	No	0.144366	0.709148
OBSCN	1q42.13	Gain/Amp	predicted passenger	ambiguous	57.41	68.63	No	0.217373	0.738977
NTPCR	1q42.2	Gain/Amp	predicted passenger	ambiguous	55.56	66.67	No	0.22279	0.738977
EFCAB2	1q44	Gain/Amp	predicted passenger	ambiguous	57.41	65.69	No	0.384147	0.874261
KIAA1804	1q42.2	Gain/Amp	predicted passenger	ambiguous	55.56	67.65	No	0.162927	0.709148
LINC00260	1q32.1	Gain/Amp	predicted passenger	ambiguous	61.11	70.59	No	0.282119	0.793422
LINC00467	1q32.3	Gain/Amp	predicted passenger	ambiguous	59.26	67.65	No	0.378606	0.874261
ZNF496	1q44	Gain/Amp	predicted passenger	ambiguous	57.41	65.69	No	0.384147	0.874261
C1orf198	1q42.2	Gain/Amp	predicted passenger	ambiguous	55.56	67.65	No	0.162927	0.709148
PPP1R15B	1q32.1	Gain/Amp	predicted passenger	ambiguous	61.11	73.53	No	0.144366	0.709148
DISP1	1q41	Gain/Amp	predicted passenger	ambiguous	55.56	68.63	No	0.117032	0.689148
SLC45A3	1q32.1	Gain/Amp	predicted passenger	Act	59.26	72.55	No	0.10601	0.689148
WNT3A	1q42.13	Gain/Amp	predicted passenger	ambiguous	57.41	67.65	No	0.22296	0.738977
NAV1	1q32.1	Gain/Amp	predicted passenger	ambiguous	57.41	65.69	No	0.384147	0.874261
ANGEL2	1q32.3	Gain/Amp	predicted passenger	ambiguous	59.26	66.67	No	0.384142	0.874261
IGFN1	1q32.1	Gain/Amp	predicted passenger	ambiguous	57.41	67.65	No	0.22296	0.738977
TMEM183A	1q32.1	Gain/Amp	predicted passenger	ambiguous	62.96	70.59	No	0.369552	0.874261
HIST3H2A	1q42.13	Gain/Amp	predicted passenger	ambiguous	55.56	67.65	No	0.162927	0.709148
LEMD1	1q32.1	Gain/Amp	predicted passenger	ambiguous	61.11	72.55	No	0.151655	0.709148
ZNF670	1q44	Gain/Amp	predicted passenger	ambiguous	57.41	66.67	No	0.295585	0.793422
NLRP3	1q44	Gain/Amp	predicted passenger	ambiguous	59.26	65.69	No	0.485775	0.939945
SLC26A9	1q32.1	Gain/Amp	predicted passenger	ambiguous	61.11	73.53	No	0.144366	0.709148
FAM36A	1q44	Gain/Amp	predicted passenger	ambiguous	57.41	65.69	No	0.384147	0.874261
TSEN15	1q25.3	Gain/Amp	predicted passenger	ambiguous	59.26	68.63	No	0.289282	0.793422
FAM129A	1q25.3	Gain/Amp	predicted passenger	ambiguous	59.26	68.63	No	0.289282	0.793422
SNAP47	1q42.13	Gain/Amp	predicted passenger	ambiguous	57.41	67.65	No	0.22296	0.738977
C1orf96	1q42.13	Gain/Amp	predicted passenger	ambiguous	55.56	66.67	No	0.22279	0.738977
LYPLAL1	1q41	Gain/Amp	predicted passenger	ambiguous	53.7	67.65	No	0.11671	0.689148
OR2M5	1q44	Gain/Amp	predicted passenger	ambiguous	59.26	66.67	No	0.384142	0.874261
OR2M3	1q44	Gain/Amp	predicted passenger	ambiguous	59.26	66.67	No	0.384142	0.874261
OR2T12	1q44	Gain/Amp	predicted passenger	ambiguous	59.26	66.67	No	0.384142	0.874261
OR14C36	1q44	Gain/Amp	predicted passenger	ambiguous	59.26	66.67	No	0.384142	0.874261
OR2T34	1q44	Gain/Amp	predicted passenger	ambiguous	59.26	66.67	No	0.384142	0.874261
OR2T10	1q44	Gain/Amp	predicted passenger	ambiguous	59.26	66.67	No	0.384142	0.874261
OR2T4	1q44	Gain/Amp	predicted passenger	ambiguous	59.26	66.67	No	0.384142	0.874261
OR2T11	1q44	Gain/Amp	predicted passenger	ambiguous	59.26	66.67	No	0.384142	0.874261
ATP6V1G3	1q31.3	Gain/Amp	predicted passenger	ambiguous	57.41	66.67	No	0.295585	0.793422
DNAH14	1q42.12	Gain/Amp	predicted passenger	ambiguous	55.56	67.65	No	0.162927	0.709148
OR2B11	1q44	Gain/Amp	predicted passenger	ambiguous	59.26	65.69	No	0.485775	0.939945
ARL8A	1q32.1	Gain/Amp	predicted passenger	ambiguous	59.26	66.67	No	0.384142	0.874261
SYT2	1q32.1	Gain/Amp	predicted passenger	ambiguous	61.11	69.61	No	0.290732	0.793422
GOLT1A	1q32.1	Gain/Amp	predicted passenger	ambiguous	61.11	71.57	No	0.208873	0.738977
WDR64	1q43	Gain/Amp	predicted passenger	ambiguous	57.41	66.67	No	0.295585	0.793422
C1orf131	1q42.2	Gain/Amp	predicted passenger	ambiguous	55.56	66.67	No	0.22279	0.738977
SPATA17	1q41	Gain/Amp	predicted passenger	ambiguous	53.7	67.65	No	0.11671	0.689148
EDARADD	1q42.3	Gain/Amp	predicted passenger	ambiguous	55.56	66.67	No	0.22279	0.738977
MRPL55	1q42.13	Gain/Amp	predicted passenger	ambiguous	57.41	67.65	No	0.22296	0.738977
HIST3H2BB	1q42.13	Gain/Amp	predicted passenger	ambiguous	55.56	67.65	No	0.162927	0.709148
TATDN3	1q32.3	Gain/Amp	predicted passenger	ambiguous	59.26	67.65	No	0.378606	0.874261
NEK7	1q31.3	Gain/Amp	predicted passenger	ambiguous	57.41	67.65	No	0.22296	0.738977
C1orf74	1q32.2	Gain/Amp	predicted passenger	ambiguous	59.26	67.65	No	0.378606	0.874261
BROX	1q41	Gain/Amp	predicted passenger	ambiguous	55.56	67.65	No	0.162927	0.709148
SLC35F3	1q42.2	Gain/Amp	predicted passenger	ambiguous	55.56	67.65	No	0.162927	0.709148
PTPRVP	1q32.1	Gain/Amp	predicted passenger	ambiguous	59.26	66.67	No	0.384142	0.874261
B3GALNT2	1q42.3	Gain/Amp	predicted passenger	ambiguous	55.56	67.65	No	0.162927	0.709148
MFSD4	1q32.1	Gain/Amp	predicted passenger	ambiguous	59.26	72.55	No	0.10601	0.689148
PM20D1	1q32.1	Gain/Amp	predicted passenger	ambiguous	59.26	72.55	No	0.10601	0.689148
C1orf150	1q44	Gain/Amp	predicted passenger	ambiguous	59.26	65.69	No	0.485775	0.939945
CNIH3	1q42.12	Gain/Amp	predicted passenger	ambiguous	55.56	67.65	No	0.162927	0.709148
SHISA4	1q32.1	Gain/Amp	predicted passenger	ambiguous	59.26	65.69	No	0.485775	0.939945
EXOC8	1q42.2	Gain/Amp	predicted passenger	ambiguous	55.56	66.67	No	0.22279	0.738977
RNF187	1q42.13	Gain/Amp	predicted passenger	ambiguous	55.56	67.65	No	0.162927	0.709148
C1orf227	1q32.3	Gain/Amp	predicted passenger	ambiguous	59.26	67.65	No	0.378606	0.874261
FAM71A	1q32.3	Gain/Amp	predicted passenger	ambiguous	59.26	65.69	No	0.485775	0.939945
DENND1B	1q31.3	Gain/Amp	predicted passenger	ambiguous	57.41	66.67	No	0.295585	0.793422
C1orf55	1q42.12	Gain/Amp	predicted passenger	ambiguous	55.56	65.69	No	0.228831	0.756844
CNST	1q44	Gain/Amp	predicted passenger	ambiguous	57.41	66.67	No	0.295585	0.793422
C1orf65	1q41	Gain/Amp	predicted passenger	ambiguous	55.56	69.61	No	0.112404	0.689148
PLD5	1q43	Gain/Amp	predicted passenger	ambiguous	57.41	66.67	No	0.295585	0.793422
C1orf100	1q44	Gain/Amp	predicted passenger	ambiguous	57.41	65.69	No	0.384147	0.874261
IBA57	1q42.13	Gain/Amp	predicted passenger	ambiguous	57.41	67.65	No	0.22296	0.738977
TMEM9	1q32.1	Gain/Amp	predicted passenger	ambiguous	57.41	67.65	No	0.22296	0.738977
SLC41A1	1q32.1	Gain/Amp	predicted passenger	ambiguous	59.26	72.55	No	0.10601	0.689148
OR2T6	1q44	Gain/Amp	predicted passenger	ambiguous	59.26	66.67	No	0.384142	0.874261
SYT14	1q32.2	Gain/Amp	predicted passenger	ambiguous	59.26	67.65	No	0.378606	0.874261
C1orf101	1q44	Gain/Amp	predicted passenger	ambiguous	57.41	65.69	No	0.384147	0.874261
ASPM	1q31.3	Gain/Amp	predicted passenger	Act	57.41	66.67	No	0.295585	0.793422
PGBD2	1q44	Gain/Amp	predicted passenger	ambiguous	59.26	66.67	No	0.384142	0.874261
OR2L13	1q44	Gain/Amp	predicted passenger	ambiguous	59.26	66.67	No	0.384142	0.874261
OR14A16	1q44	Gain/Amp	predicted passenger	ambiguous	59.26	66.67	No	0.384142	0.874261
LINC00303	1q32.1	Gain/Amp	predicted passenger	ambiguous	61.11	70.59	No	0.282119	0.793422
DKFZP564C196	1q25.3	Gain/Amp	predicted passenger	ambiguous	57.41	68.63	No	0.217373	0.738977
HNRNPU-AS1	1q44	Gain/Amp	predicted passenger	ambiguous	57.41	65.69	No	0.384147	0.874261
LIN9	1q42.12	Gain/Amp	predicted passenger	LoF	57.41	66.67	No	0.295585	0.793422
VN1R5	1q44	Gain/Amp	predicted passenger	ambiguous	57.41	65.69	No	0.384147	0.874261
FAM5C	1q31.1	Gain/Amp	predicted passenger	ambiguous	57.41	68.63	No	0.217373	0.738977
ZNF678	1q42.13	Gain/Amp	predicted passenger	ambiguous	57.41	67.65	No	0.22296	0.738977
PRSS38	1q42.13	Gain/Amp	predicted passenger	ambiguous	57.41	67.65	No	0.22296	0.738977
FAM58BP	1q32.1	Gain/Amp	predicted passenger	ambiguous	57.41	67.65	No	0.22296	0.738977
RD3	1q32.3	Gain/Amp	predicted passenger	ambiguous	59.26	67.65	No	0.378606	0.874261
OR6F1	1q44	Gain/Amp	predicted passenger	ambiguous	59.26	66.67	No	0.384142	0.874261
OR2W3	1q44	Gain/Amp	predicted passenger	ambiguous	59.26	66.67	No	0.384142	0.874261
OR2T8	1q44	Gain/Amp	predicted passenger	ambiguous	59.26	66.67	No	0.384142	0.874261
OR2T3	1q44	Gain/Amp	predicted passenger	ambiguous	59.26	66.67	No	0.384142	0.874261
KCNT2	1q31.3	Gain/Amp	predicted passenger	ambiguous	57.41	67.65	No	0.22296	0.738977
OR2T29	1q44	Gain/Amp	predicted passenger	ambiguous	59.26	66.67	No	0.384142	0.874261
IRF2BP2	1q42.3	Gain/Amp	predicted passenger	ambiguous	55.56	66.67	No	0.22279	0.738977
ZBTB41	1q31.3	Gain/Amp	predicted passenger	ambiguous	57.41	66.67	No	0.295585	0.793422
MIA3	1q41	Gain/Amp	predicted passenger	ambiguous	55.56	67.65	No	0.162927	0.709148
C1orf95	1q42.12	Gain/Amp	predicted passenger	ambiguous	57.41	66.67	No	0.295585	0.793422
FAM89A	1q42.2	Gain/Amp	predicted passenger	ambiguous	55.56	66.67	No	0.22279	0.738977
RPS10P7	1q32.1	Gain/Amp	predicted passenger	ambiguous	57.41	65.69	No	0.384147	0.874261
C1orf53	1q31.3	Gain/Amp	predicted passenger	ambiguous	57.41	66.67	No	0.295585	0.793422
TMEM81	1q32.1	Gain/Amp	predicted passenger	ambiguous	61.11	71.57	No	0.208873	0.738977
CAPN8	1q41	Gain/Amp	predicted passenger	ambiguous	55.56	69.61	No	0.112404	0.689148
C1orf31	1q42.2	Gain/Amp	predicted passenger	ambiguous	55.56	67.65	No	0.162927	0.709148
C1orf229	1q44	Gain/Amp	predicted passenger	ambiguous	57.41	66.67	No	0.295585	0.793422
OR2M1P	1q44	Gain/Amp	predicted passenger	ambiguous	59.26	66.67	No	0.384142	0.874261
OR11L1	1q44	Gain/Amp	predicted passenger	ambiguous	59.26	66.67	No	0.384142	0.874261
OR2L8	1q44	Gain/Amp	predicted passenger	ambiguous	59.26	66.67	No	0.384142	0.874261
OR2AK2	1q44	Gain/Amp	predicted passenger	ambiguous	59.26	66.67	No	0.384142	0.874261
OR2L3	1q44	Gain/Amp	predicted passenger	ambiguous	59.26	66.67	No	0.384142	0.874261
OR2M2	1q44	Gain/Amp	predicted passenger	ambiguous	59.26	66.67	No	0.384142	0.874261
OR2T33	1q44	Gain/Amp	predicted passenger	ambiguous	59.26	66.67	No	0.384142	0.874261
OR2M7	1q44	Gain/Amp	predicted passenger	ambiguous	59.26	66.67	No	0.384142	0.874261
OR2G6	1q44	Gain/Amp	predicted passenger	ambiguous	59.26	66.67	No	0.384142	0.874261
C1orf140	1q41	Gain/Amp	predicted passenger	ambiguous	53.7	66.67	No	0.121711	0.709148
FAM177B	1q41	Gain/Amp	predicted passenger	ambiguous	55.56	67.65	No	0.162927	0.709148
ZNF847P	1q42.13	Gain/Amp	predicted passenger	ambiguous	57.41	67.65	No	0.22296	0.738977
OR2T2	1q44	Gain/Amp	predicted passenger	ambiguous	59.26	66.67	No	0.384142	0.874261
OR2T5	1q44	Gain/Amp	predicted passenger	ambiguous	59.26	66.67	No	0.384142	0.874261
OR14I1	1q44	Gain/Amp	predicted passenger	ambiguous	59.26	66.67	No	0.384142	0.874261
OR2T27	1q44	Gain/Amp	predicted passenger	ambiguous	59.26	66.67	No	0.384142	0.874261
OR2T35	1q44	Gain/Amp	predicted passenger	ambiguous	59.26	66.67	No	0.384142	0.874261
APOBEC4	1q25.3	Gain/Amp	predicted passenger	ambiguous	57.41	68.63	No	0.217373	0.738977
RGS21	1q31.2	Gain/Amp	predicted passenger	ambiguous	57.41	67.65	No	0.22296	0.738977
C1orf186	1q32.1	Gain/Amp	predicted passenger	ambiguous	61.11	73.53	No	0.144366	0.709148
TRIM67	1q42.2	Gain/Amp	predicted passenger	ambiguous	55.56	66.67	No	0.22279	0.738977
MAP1LC3C	1q43	Gain/Amp	predicted passenger	ambiguous	57.41	66.67	No	0.295585	0.793422
H3F3AP4	1q42.12	Gain/Amp	predicted passenger	ambiguous	57.41	65.69	No	0.384147	0.874261
OR2W5	1q44	Gain/Amp	predicted passenger	ambiguous	59.26	65.69	No	0.485775	0.939945
OR13G1	1q44	Gain/Amp	predicted passenger	ambiguous	59.26	66.67	No	0.384142	0.874261
C1orf98	1q32.1	Gain/Amp	predicted passenger	ambiguous	57.41	68.63	No	0.217373	0.738977
DUSP5P	1q42.13	Gain/Amp	predicted passenger	ambiguous	55.56	67.65	No	0.162927	0.709148
C1orf133	1q32.2	Gain/Amp	predicted passenger	ambiguous	59.26	67.65	No	0.378606	0.874261
FLVCR1-AS1	1q32.3	Gain/Amp	predicted passenger	ambiguous	59.26	67.65	No	0.378606	0.874261
SNRPD2P2	1q42.2	Gain/Amp	predicted passenger	ambiguous	55.56	66.67	No	0.22279	0.738977
RPS7P5	1q43	Gain/Amp	predicted passenger	ambiguous	57.41	66.67	No	0.295585	0.793422
TMEM183B	1q32.1	Gain/Amp	predicted passenger	ambiguous	62.96	70.59	No	0.369552	0.874261
SNORA14B	1q42.3	Gain/Amp	predicted passenger	ambiguous	55.56	66.67	No	0.22279	0.738977
SNORA36B	1q41	Gain/Amp	predicted passenger	ambiguous	53.7	67.65	No	0.11671	0.689148
SNORA77	1q32.1	Gain/Amp	predicted passenger	ambiguous	61.11	70.59	No	0.282119	0.793422
SNORA16B	1q32.3	Gain/Amp	predicted passenger	ambiguous	59.26	66.67	No	0.384142	0.874261
FAM72A	1q32.1	Gain/Amp	predicted passenger	ambiguous	61.11	73.53	No	0.144366	0.709148
LGALS8-AS1	1q43	Gain/Amp	predicted passenger	ambiguous	55.56	66.67	No	0.22279	0.738977
LINC00184	1q42.3	Gain/Amp	predicted passenger	ambiguous	55.56	66.67	No	0.22279	0.738977
TSNAX-DISC1	1q42.2	Gain/Amp	predicted passenger	ambiguous	55.56	66.67	No	0.22279	0.738977
ZBED6	1q32.1	Gain/Amp	predicted passenger	ambiguous	61.11	70.59	No	0.282119	0.793422
PROX1-AS1	1q32.3	Gain/Amp	predicted passenger	ambiguous	57.41	67.65	No	0.22296	0.738977
KDM5B-AS1	1q32.1	Gain/Amp	predicted passenger	ambiguous	61.11	69.61	No	0.290732	0.793422
ZNF670-ZNF695	1q44	Gain/Amp	predicted passenger	ambiguous	57.41	66.67	No	0.295585	0.793422
LINC00538	1q32.3	Gain/Amp	predicted passenger	ambiguous	57.41	67.65	No	0.22296	0.738977
DCC	18q21.2	Gain/Amp	predicted passenger	LoF	11.11	14.71	No	0.62721	0.959387
SMAD4	18q21.2	Gain/Amp	predicted passenger	LoF	11.11	14.71	No	0.62721	0.959387
MEX3C	18q21.2	Gain/Amp	predicted passenger	ambiguous	11.11	14.71	No	0.62721	0.959387
