# Supplementary material for: Mutational landscape of inflammatory breast cancer
Source: J Transl Med. 2024 Apr 18;22:374. doi: 10.1186/s12967-024-05198-4 (PMC11025259; doi:10.1186/s12967-024-05198-4)
Supplement: Supplementary file 6 — Additional file 6: Table S6. Comparison of alteration frequencies between IBC and non-IBC of genes included in the GISTIC regions lost/deleted in IBCs. [file 12967_2024_5198_MOESM6_ESM.xlsx]

## Sheet: Table S6
TableS6: Comparison of alteration frequencies between IBC and non-IBC of genes included in the GISTIC regions lost/deleted in IBCs
Symbol	Cytoband	Statut_GISTIC_IBC	CGI_Driver	gene_role	%_Lost/Del_IBC	%_Lost/Del_non-IBC	More frequently Lost/Del in IBCs/non-IBCs	p_Lost/Del	q_Lost/Del
CRHR1	17q21.31	Lost/Deleted	predicted passenger	ambiguous	38.89	33.33	Yes	0.597483	1
MAPT	17q21.31	Lost/Deleted	predicted passenger	ambiguous	38.89	33.33	Yes	0.597483	1
NSF	17q21.31	Lost/Deleted	predicted passenger	ambiguous	38.89	33.33	Yes	0.597483	1
LRRC37A	17q21.31	Lost/Deleted	predicted passenger	ambiguous	38.89	33.33	Yes	0.597483	1
ARL17A	17q21.31	Lost/Deleted	predicted passenger	ambiguous	38.89	33.33	Yes	0.597483	1
LRRC37A4	17q21.31	Lost/Deleted	predicted passenger	ambiguous	38.89	33.33	Yes	0.597483	1
C17orf69	17q21.31	Lost/Deleted	predicted passenger	ambiguous	38.89	33.33	Yes	0.597483	1
IMP5	17q21.31	Lost/Deleted	predicted passenger	ambiguous	38.89	33.33	Yes	0.597483	1
STH	17q21.31	Lost/Deleted	predicted passenger	ambiguous	38.89	33.33	Yes	0.597483	1
KIAA1267	17q21.31	Lost/Deleted	predicted passenger	ambiguous	38.89	33.33	Yes	0.597483	1
MGC57346	17q21.31	Lost/Deleted	predicted passenger	ambiguous	38.89	33.33	Yes	0.597483	1
LRRC37A2	17q21.31	Lost/Deleted	predicted passenger	ambiguous	38.89	33.33	Yes	0.597483	1
NSFP1	17q21.31	Lost/Deleted	predicted passenger	ambiguous	38.89	33.33	Yes	0.597483	1
ARL17B	17q21.31	Lost/Deleted	predicted passenger	ambiguous	38.89	33.33	Yes	0.597483	1
ACACA	17q12	Lost/Deleted	predicted passenger	Act	31.48	37.25	No	0.488033	1
ACCN1	17q11.2	Lost/Deleted	predicted passenger	ambiguous	29.63	35.29	No	0.592601	1
AP2B1	17q12	Lost/Deleted	predicted passenger	ambiguous	27.78	36.27	No	0.372231	1
CACNB1	17q12	Lost/Deleted	predicted passenger	ambiguous	29.63	30.39	No	1	1
CDC6	17q21.2	Lost/Deleted	predicted passenger	ambiguous	27.78	32.35	No	0.589406	1
CCR7	17q21.2	Lost/Deleted	predicted passenger	ambiguous	35.19	38.24	No	0.731198	1
CSF3	17q21.1	Lost/Deleted	predicted passenger	ambiguous	24.07	28.43	No	0.704675	1
ERBB2	17q12	Lost/Deleted	predicted passenger	Act	20.37	27.45	No	0.43727	1
EVI2A	17q11.2	Lost/Deleted	predicted passenger	ambiguous	29.63	36.27	No	0.478542	1
EVI2B	17q11.2	Lost/Deleted	predicted passenger	ambiguous	29.63	36.27	No	0.478542	1
GRB7	17q12	Lost/Deleted	predicted passenger	ambiguous	20.37	27.45	No	0.43727	1
IGFBP4	17q21.2	Lost/Deleted	predicted passenger	LoF	31.48	37.25	No	0.488033	1
LASP1	17q12	Lost/Deleted	predicted passenger	Act	29.63	29.41	Yes	1	1
LHX1	17q12	Lost/Deleted	predicted passenger	ambiguous	29.63	38.24	No	0.297708	1
LIG3	17q12	Lost/Deleted	predicted passenger	ambiguous	29.63	38.24	No	0.297708	1
MLLT6	17q12	Lost/Deleted	predicted passenger	Act	27.78	32.35	No	0.589406	1
MYO1D	17q11.2	Lost/Deleted	predicted passenger	ambiguous	29.63	35.29	No	0.592601	1
NEUROD2	17q12	Lost/Deleted	predicted passenger	ambiguous	22.22	28.43	No	0.449078	1
NF1	17q11.2	Lost/Deleted	known in: NF;G;MPN;LK;PLEN;SG;HNC;CM	LoF	29.63	35.29	No	0.592601	1
OMG	17q11.2	Lost/Deleted	predicted passenger	ambiguous	29.63	35.29	No	0.592601	1
PEX12	17q12	Lost/Deleted	predicted passenger	ambiguous	27.78	36.27	No	0.372231	1
PNMT	17q12	Lost/Deleted	predicted passenger	ambiguous	20.37	27.45	No	0.43727	1
MED1	17q12	Lost/Deleted	predicted passenger	ambiguous	24.07	29.41	No	0.573243	1
PSMB3	17q12	Lost/Deleted	predicted passenger	ambiguous	27.78	31.37	No	0.715541	1
PSMD3	17q21.1	Lost/Deleted	predicted passenger	ambiguous	24.07	28.43	No	0.704675	1
PSMD11	17q11.2	Lost/Deleted	predicted passenger	LoF	27.78	35.29	No	0.374376	1
RAD51D	17q12	Lost/Deleted	predicted passenger	ambiguous	29.63	38.24	No	0.297708	1
RARA	17q21.2	Lost/Deleted	predicted passenger	Act	27.78	32.35	No	0.589406	1
RPL19	17q12	Lost/Deleted	predicted passenger	ambiguous	29.63	30.39	No	1	1
CCL1	17q12	Lost/Deleted	predicted passenger	ambiguous	29.63	35.29	No	0.592601	1
CCL2	17q12	Lost/Deleted	predicted passenger	ambiguous	29.63	35.29	No	0.592601	1
CCL3	17q12	Lost/Deleted	predicted passenger	ambiguous	29.63	39.22	No	0.293114	1
CCL3L1	17q12	Lost/Deleted	predicted passenger	ambiguous	29.63	39.22	No	0.293114	1
CCL4	17q12	Lost/Deleted	predicted passenger	ambiguous	29.63	39.22	No	0.293114	1
CCL5	17q12	Lost/Deleted	predicted passenger	ambiguous	29.63	39.22	No	0.293114	1
CCL7	17q12	Lost/Deleted	predicted passenger	ambiguous	29.63	35.29	No	0.592601	1
CCL8	17q12	Lost/Deleted	predicted passenger	ambiguous	29.63	35.29	No	0.592601	1
CCL11	17q12	Lost/Deleted	predicted passenger	ambiguous	29.63	35.29	No	0.592601	1
CCL13	17q12	Lost/Deleted	predicted passenger	ambiguous	29.63	35.29	No	0.592601	1
CCL14	17q12	Lost/Deleted	predicted passenger	ambiguous	29.63	38.24	No	0.297708	1
CCL15	17q12	Lost/Deleted	predicted passenger	ambiguous	29.63	38.24	No	0.297708	1
CCL16	17q12	Lost/Deleted	predicted passenger	ambiguous	29.63	38.24	No	0.297708	1
CCL18	17q12	Lost/Deleted	predicted passenger	ambiguous	29.63	39.22	No	0.293114	1
CCL23	17q12	Lost/Deleted	predicted passenger	ambiguous	29.63	39.22	No	0.293114	1
SH3GL1P1	17q11.2	Lost/Deleted	predicted passenger	ambiguous	27.78	34.31	No	0.472582	1
SMARCE1	17q21.2	Lost/Deleted	predicted passenger	ambiguous	35.19	38.24	No	0.731198	1
TADA2A	17q12	Lost/Deleted	predicted passenger	ambiguous	29.63	37.25	No	0.38007	1
HNF1B	17q12	Lost/Deleted	predicted passenger	ambiguous	27.78	35.29	No	0.374376	1
THRA	17q21.1	Lost/Deleted	predicted passenger	ambiguous	24.07	29.41	No	0.573243	1
TOP2A	17q21.2	Lost/Deleted	predicted passenger	ambiguous	31.48	36.27	No	0.598729	1
PCGF2	17q12	Lost/Deleted	predicted passenger	LoF	27.78	32.35	No	0.589406	1
ZNF207	17q11.2	Lost/Deleted	predicted passenger	ambiguous	27.78	35.29	No	0.374376	1
TAF15	17q12	Lost/Deleted	predicted passenger	Act	29.63	39.22	No	0.293114	1
PIP4K2B	17q12	Lost/Deleted	predicted passenger	ambiguous	29.63	31.37	No	0.857315	1
TCAP	17q12	Lost/Deleted	predicted passenger	ambiguous	20.37	27.45	No	0.43727	1
CDK5R1	17q11.2	Lost/Deleted	predicted passenger	ambiguous	27.78	35.29	No	0.374376	1
ZNHIT3	17q12	Lost/Deleted	predicted passenger	ambiguous	29.63	39.22	No	0.293114	1
RPL23	17q12	Lost/Deleted	predicted passenger	ambiguous	29.63	29.41	Yes	1	1
CCL4L1	17q12	Lost/Deleted	predicted passenger	ambiguous	29.63	39.22	No	0.293114	1
NR1D1	17q21.1	Lost/Deleted	predicted passenger	ambiguous	25.93	30.39	No	0.583663	1
MED24	17q21.1	Lost/Deleted	predicted passenger	ambiguous	24.07	29.41	No	0.573243	1
CCT6B	17q12	Lost/Deleted	predicted passenger	ambiguous	29.63	37.25	No	0.38007	1
STARD3	17q12	Lost/Deleted	predicted passenger	ambiguous	20.37	27.45	No	0.43727	1
DDX52	17q12	Lost/Deleted	predicted passenger	ambiguous	29.63	36.27	No	0.478542	1
DUSP14	17q12	Lost/Deleted	predicted passenger	ambiguous	31.48	37.25	No	0.488033	1
SYNRG	17q12	Lost/Deleted	predicted passenger	ambiguous	29.63	37.25	No	0.38007	1
CASC3	17q21.1	Lost/Deleted	predicted passenger	ambiguous	25.93	31.37	No	0.580573	1
IKZF3	17q12	Lost/Deleted	predicted passenger	ambiguous	20.37	27.45	No	0.43727	1
SUZ12	17q11.2	Lost/Deleted	known in: CANCER	Act	29.63	35.29	No	0.592601	1
TMEM98	17q11.2	Lost/Deleted	predicted passenger	ambiguous	29.63	36.27	No	0.478542	1
AATF	17q12	Lost/Deleted	predicted passenger	ambiguous	31.48	37.25	No	0.488033	1
SOCS7	17q12	Lost/Deleted	predicted passenger	ambiguous	29.63	34.31	No	0.594405	1
RAPGEFL1	17q21.1	Lost/Deleted	predicted passenger	ambiguous	25.93	31.37	No	0.580573	1
CDK12	17q12	Lost/Deleted	predicted passenger	LoF	24.07	28.43	No	0.704675	1
NLE1	17q12	Lost/Deleted	predicted passenger	ambiguous	29.63	38.24	No	0.297708	1
FNDC8	17q12	Lost/Deleted	predicted passenger	ambiguous	29.63	38.24	No	0.297708	1
CWC25	17q12	Lost/Deleted	predicted passenger	ambiguous	29.63	30.39	No	1	1
SLFN12	17q12	Lost/Deleted	predicted passenger	ambiguous	27.78	37.25	No	0.287367	1
RHOT1	17q11.2	Lost/Deleted	predicted passenger	ambiguous	27.78	35.29	No	0.374376	1
C17orf79	17q11.2	Lost/Deleted	predicted passenger	ambiguous	29.63	35.29	No	0.592601	1
UTP6	17q11.2	Lost/Deleted	predicted passenger	ambiguous	29.63	35.29	No	0.592601	1
GSDMB	17q12	Lost/Deleted	predicted passenger	ambiguous	24.07	27.45	No	0.705402	1
PLXDC1	17q12	Lost/Deleted	predicted passenger	ambiguous	29.63	30.39	No	1	1
LYZL6	17q12	Lost/Deleted	predicted passenger	ambiguous	29.63	39.22	No	0.293114	1
ARHGAP23	17q12	Lost/Deleted	predicted passenger	ambiguous	29.63	34.31	No	0.594405	1
C17orf75	17q11.2	Lost/Deleted	predicted passenger	ambiguous	27.78	35.29	No	0.374376	1
MMP28	17q12	Lost/Deleted	predicted passenger	ambiguous	29.63	37.25	No	0.38007	1
DHRS11	17q12	Lost/Deleted	predicted passenger	ambiguous	29.63	38.24	No	0.297708	1
GGNBP2	17q12	Lost/Deleted	predicted passenger	LoF	29.63	39.22	No	0.293114	1
MRM1	17q12	Lost/Deleted	predicted passenger	ambiguous	29.63	38.24	No	0.297708	1
MYO19	17q12	Lost/Deleted	predicted passenger	ambiguous	29.63	39.22	No	0.293114	1
SRCIN1	17q12	Lost/Deleted	predicted passenger	ambiguous	31.48	33.33	No	0.859194	1
PPP1R1B	17q12	Lost/Deleted	predicted passenger	LoF	22.22	27.45	No	0.564876	1
TBC1D3F	17q12	Lost/Deleted	predicted passenger	ambiguous	27.78	35.29	No	0.374376	1
MIEN1	17q12	Lost/Deleted	predicted passenger	ambiguous	20.37	27.45	No	0.43727	1
MRPL45	17q12	Lost/Deleted	predicted passenger	ambiguous	27.78	35.29	No	0.374376	1
RAB11FIP4	17q11.2	Lost/Deleted	predicted passenger	ambiguous	29.63	35.29	No	0.592601	1
TNS4	17q21.2	Lost/Deleted	predicted passenger	ambiguous	33.33	38.24	No	0.602432	1
FBXL20	17q12	Lost/Deleted	predicted passenger	ambiguous	25.93	30.39	No	0.583663	1
ZNF830	17q12	Lost/Deleted	predicted passenger	ambiguous	29.63	38.24	No	0.297708	1
SLFN11	17q12	Lost/Deleted	predicted passenger	ambiguous	27.78	37.25	No	0.287367	1
RASL10B	17q12	Lost/Deleted	predicted passenger	LoF	29.63	36.27	No	0.478542	1
PGAP3	17q12	Lost/Deleted	predicted passenger	ambiguous	20.37	27.45	No	0.43727	1
ORMDL3	17q12	Lost/Deleted	predicted passenger	ambiguous	24.07	27.45	No	0.705402	1
LRRC37B	17q11.2	Lost/Deleted	predicted passenger	ambiguous	27.78	34.31	No	0.472582	1
RFFL	17q12	Lost/Deleted	predicted passenger	ambiguous	29.63	38.24	No	0.297708	1
ZPBP2	17q12	Lost/Deleted	predicted passenger	ambiguous	24.07	27.45	No	0.705402	1
TMEM132E	17q12	Lost/Deleted	predicted passenger	ambiguous	29.63	37.25	No	0.38007	1
SPACA3	17q11.2	Lost/Deleted	predicted passenger	ambiguous	29.63	36.27	No	0.478542	1
GJD3	17q21.2	Lost/Deleted	predicted passenger	ambiguous	29.63	36.27	No	0.478542	1
KRT222	17q21.2	Lost/Deleted	predicted passenger	ambiguous	35.19	38.24	No	0.731198	1
C17orf50	17q12	Lost/Deleted	predicted passenger	ambiguous	29.63	37.25	No	0.38007	1
SLFN13	17q12	Lost/Deleted	predicted passenger	ambiguous	27.78	37.25	No	0.287367	1
SLC35G3	17q12	Lost/Deleted	predicted passenger	ambiguous	29.63	38.24	No	0.297708	1
UNC45B	17q12	Lost/Deleted	predicted passenger	ambiguous	29.63	38.24	No	0.297708	1
WIPF2	17q21.1	Lost/Deleted	predicted passenger	ambiguous	25.93	31.37	No	0.580573	1
SLFN5	17q12	Lost/Deleted	predicted passenger	ambiguous	29.63	37.25	No	0.38007	1
RHBDL3	17q11.2	Lost/Deleted	predicted passenger	ambiguous	27.78	35.29	No	0.374376	1
KRT24	17q21.2	Lost/Deleted	predicted passenger	ambiguous	35.19	38.24	No	0.731198	1
RDM1	17q12	Lost/Deleted	predicted passenger	ambiguous	29.63	39.22	No	0.293114	1
GAS2L2	17q12	Lost/Deleted	predicted passenger	ambiguous	29.63	36.27	No	0.478542	1
C17orf66	17q12	Lost/Deleted	predicted passenger	ambiguous	29.63	39.22	No	0.293114	1
PIGW	17q12	Lost/Deleted	predicted passenger	ambiguous	29.63	39.22	No	0.293114	1
C17orf78	17q12	Lost/Deleted	predicted passenger	ambiguous	31.48	37.25	No	0.488033	1
CISD3	17q12	Lost/Deleted	predicted passenger	ambiguous	27.78	32.35	No	0.589406	1
GSDMA	17q21.1	Lost/Deleted	predicted passenger	ambiguous	24.07	28.43	No	0.704675	1
MSL1	17q21.1	Lost/Deleted	predicted passenger	ambiguous	25.93	31.37	No	0.580573	1
SLFN14	17q12	Lost/Deleted	predicted passenger	ambiguous	27.78	36.27	No	0.372231	1
FLJ43826	17q12	Lost/Deleted	predicted passenger	ambiguous	29.63	29.41	Yes	1	1
STAC2	17q12	Lost/Deleted	predicted passenger	ambiguous	27.78	30.39	No	0.853933	1
CCL14-CCL15	17q12	Lost/Deleted	predicted passenger	ambiguous	29.63	38.24	No	0.297708	1
CCL4L2	17q12	Lost/Deleted	predicted passenger	ambiguous	29.63	39.22	No	0.293114	1
C17orf98	17q12	Lost/Deleted	predicted passenger	ambiguous	29.63	29.41	Yes	1	1
ARL5C	17q12	Lost/Deleted	predicted passenger	ambiguous	29.63	30.39	No	1	1
C17orf102	17q12	Lost/Deleted	predicted passenger	ambiguous	29.63	35.29	No	0.592601	1
TBC1D3B	17q12	Lost/Deleted	predicted passenger	ambiguous	29.63	39.22	No	0.293114	1
TBC1D3C	17q12	Lost/Deleted	predicted passenger	ambiguous	29.63	39.22	No	0.293114	1
CCL3L3	17q12	Lost/Deleted	predicted passenger	ambiguous	29.63	39.22	No	0.293114	1
GPR179	17q12	Lost/Deleted	predicted passenger	ambiguous	29.63	35.29	No	0.592601	1
FBXO47	17q12	Lost/Deleted	predicted passenger	ambiguous	29.63	29.41	Yes	1	1
ARGFXP2	17q11.2	Lost/Deleted	predicted passenger	ambiguous	27.78	35.29	No	0.374376	1
SNORA21	17q12	Lost/Deleted	predicted passenger	ambiguous	29.63	29.41	Yes	1	1
TBC1D3G	17q12	Lost/Deleted	predicted passenger	ambiguous	29.63	39.22	No	0.293114	1
SNORD7	17q12	Lost/Deleted	predicted passenger	ambiguous	27.78	36.27	No	0.372231	1
TBC1D3	17q12	Lost/Deleted	predicted passenger	ambiguous	27.78	35.29	No	0.374376	1
TBC1D3H	17q12	Lost/Deleted	predicted passenger	ambiguous	29.63	39.22	No	0.293114	1
SNORD124	17q21.1	Lost/Deleted	predicted passenger	ambiguous	24.07	29.41	No	0.573243	1
C17orf96	17q12	Lost/Deleted	predicted passenger	ambiguous	27.78	33.33	No	0.586992	1
LRRC3C	17q12	Lost/Deleted	predicted passenger	ambiguous	24.07	27.45	No	0.705402	1
AA06	17q12	Lost/Deleted	predicted passenger	ambiguous	29.63	35.29	No	0.592601	1
SLFN12L	17q12	Lost/Deleted	predicted passenger	ambiguous	27.78	37.25	No	0.287367	1
RAD51L3-RFFL	17q12	Lost/Deleted	predicted passenger	ambiguous	29.63	38.24	No	0.297708	1
RAPGEF6	5q31.1	Lost/Deleted	predicted passenger	ambiguous	25.93	16.67	Yes	0.206386	1
CDC42SE2	5q23.3	Lost/Deleted	predicted passenger	ambiguous	25.93	16.67	Yes	0.206386	1
FNIP1	5q31.1	Lost/Deleted	predicted passenger	ambiguous	25.93	16.67	Yes	0.206386	1
APOC2	19q13.32	Lost/Deleted	predicted passenger	ambiguous	20.37	16.67	Yes	0.661719	1
APOC4	19q13.32	Lost/Deleted	predicted passenger	ambiguous	20.37	16.67	Yes	0.661719	1
CKM	19q13.32	Lost/Deleted	predicted passenger	ambiguous	20.37	17.65	Yes	0.671457	1
CLPTM1	19q13.32	Lost/Deleted	predicted passenger	ambiguous	20.37	16.67	Yes	0.661719	1
RELB	19q13.32	Lost/Deleted	predicted passenger	ambiguous	20.37	16.67	Yes	0.661719	1
CLASRP	19q13.32	Lost/Deleted	predicted passenger	ambiguous	20.37	16.67	Yes	0.661719	1
MARK4	19q13.32	Lost/Deleted	predicted passenger	ambiguous	20.37	17.65	Yes	0.671457	1
TRAPPC6A	19q13.32	Lost/Deleted	predicted passenger	ambiguous	20.37	16.67	Yes	0.661719	1
GEMIN7	19q13.32	Lost/Deleted	predicted passenger	ambiguous	20.37	16.67	Yes	0.661719	1
EXOC3L2	19q13.32	Lost/Deleted	predicted passenger	ambiguous	20.37	16.67	Yes	0.661719	1
ZNF296	19q13.32	Lost/Deleted	predicted passenger	ambiguous	20.37	16.67	Yes	0.661719	1
PPP1R37	19q13.32	Lost/Deleted	predicted passenger	ambiguous	20.37	16.67	Yes	0.661719	1
NKPD1	19q13.32	Lost/Deleted	predicted passenger	ambiguous	20.37	16.67	Yes	0.661719	1
APOC4-APOC2	19q13.32	Lost/Deleted	predicted passenger	ambiguous	20.37	16.67	Yes	0.661719	1
CDH7	18q22.1	Lost/Deleted	predicted passenger	ambiguous	25.93	38.24	No	0.155521	0.965662
CYB5A	18q22.3	Lost/Deleted	predicted passenger	ambiguous	27.78	38.24	No	0.218555	1
GALR1	18q23	Lost/Deleted	predicted passenger	LoF	27.78	40.2	No	0.160555	0.968155
MBP	18q23	Lost/Deleted	predicted passenger	ambiguous	27.78	40.2	No	0.160555	0.968155
NFATC1	18q23	Lost/Deleted	predicted passenger	ambiguous	27.78	38.24	No	0.218555	1
SERPINB8	18q22.1	Lost/Deleted	predicted passenger	ambiguous	24.07	36.27	No	0.149807	0.935995
ZNF236	18q23	Lost/Deleted	predicted passenger	ambiguous	27.78	39.22	No	0.164313	0.968155
CTDP1	18q23	Lost/Deleted	predicted passenger	ambiguous	27.78	38.24	No	0.218555	1
SOCS6	18q22.2	Lost/Deleted	predicted passenger	ambiguous	25.93	37.25	No	0.211191	1
ZNF516	18q23	Lost/Deleted	predicted passenger	ambiguous	27.78	39.22	No	0.164313	0.968155
TSHZ1	18q22.3	Lost/Deleted	predicted passenger	ambiguous	27.78	39.22	No	0.164313	0.968155
CD226	18q22.2	Lost/Deleted	predicted passenger	ambiguous	25.93	37.25	No	0.211191	1
TXNL4A	18q23	Lost/Deleted	predicted passenger	ambiguous	27.78	38.24	No	0.218555	1
ADNP2	18q23	Lost/Deleted	predicted passenger	ambiguous	27.78	38.24	No	0.218555	1
RTTN	18q22.2	Lost/Deleted	predicted passenger	ambiguous	25.93	38.24	No	0.155521	0.965662
KCNG2	18q23	Lost/Deleted	predicted passenger	ambiguous	27.78	38.24	No	0.218555	1
SALL3	18q23	Lost/Deleted	predicted passenger	ambiguous	27.78	40.2	No	0.160555	0.968155
CDH19	18q22.1	Lost/Deleted	predicted passenger	ambiguous	25.93	38.24	No	0.155521	0.965662
TIMM21	18q22.3	Lost/Deleted	predicted passenger	ambiguous	27.78	38.24	No	0.218555	1
TMX3	18q22.1	Lost/Deleted	predicted passenger	ambiguous	25.93	40.2	No	0.0815141	0.719369
ZNF407	18q22.3	Lost/Deleted	predicted passenger	ambiguous	27.78	39.22	No	0.164313	0.968155
CNDP2	18q22.3	Lost/Deleted	predicted passenger	ambiguous	27.78	39.22	No	0.164313	0.968155
CCDC102B	18q22.1	Lost/Deleted	predicted passenger	ambiguous	25.93	40.2	No	0.0815141	0.719369
RBFA	18q23	Lost/Deleted	predicted passenger	ambiguous	27.78	38.24	No	0.218555	1
PQLC1	18q23	Lost/Deleted	predicted passenger	ambiguous	27.78	38.24	No	0.218555	1
NETO1	18q22.3	Lost/Deleted	predicted passenger	ambiguous	25.93	38.24	No	0.155521	0.965662
PARD6G	18q23	Lost/Deleted	predicted passenger	ambiguous	27.78	38.24	No	0.218555	1
CNDP1	18q22.3	Lost/Deleted	predicted passenger	ambiguous	27.78	39.22	No	0.164313	0.968155
DSEL	18q22.1	Lost/Deleted	predicted passenger	ambiguous	25.93	39.22	No	0.113082	0.748352
FAM69C	18q22.3	Lost/Deleted	predicted passenger	ambiguous	27.78	38.24	No	0.218555	1
CBLN2	18q22.3	Lost/Deleted	predicted passenger	ambiguous	25.93	38.24	No	0.155521	0.965662
FBXO15	18q22.3	Lost/Deleted	predicted passenger	ambiguous	27.78	38.24	No	0.218555	1
DOK6	18q22.2	Lost/Deleted	predicted passenger	ambiguous	25.93	38.24	No	0.155521	0.965662
LINC00305	18q22.1	Lost/Deleted	predicted passenger	ambiguous	25.93	38.24	No	0.155521	0.965662
ZADH2	18q22.3	Lost/Deleted	predicted passenger	ambiguous	27.78	39.22	No	0.164313	0.968155
C18orf62	18q23	Lost/Deleted	predicted passenger	ambiguous	27.78	39.22	No	0.164313	0.968155
HMSD	18q22.1	Lost/Deleted	predicted passenger	ambiguous	22.22	36.27	No	0.10212	0.719369
ATP9B	18q23	Lost/Deleted	predicted passenger	ambiguous	27.78	39.22	No	0.164313	0.968155
HSBP1L1	18q23	Lost/Deleted	predicted passenger	ambiguous	27.78	38.24	No	0.218555	1
C18orf63	18q22.3	Lost/Deleted	predicted passenger	ambiguous	27.78	38.24	No	0.218555	1
ACY1	3p21.2	Lost/Deleted	predicted passenger	ambiguous	31.48	37.25	No	0.488033	1
ALAS1	3p21.2	Lost/Deleted	predicted passenger	ambiguous	31.48	37.25	No	0.488033	1
AMT	3p21.31	Lost/Deleted	predicted passenger	ambiguous	37.04	37.25	No	1	1
APEH	3p21.31	Lost/Deleted	predicted passenger	ambiguous	35.19	38.24	No	0.731198	1
ARF4	3p14.3	Lost/Deleted	predicted passenger	Act	35.19	36.27	No	1	1
RHOA	3p21.31	Lost/Deleted	predicted passenger	Act	37.04	37.25	No	1	1
C3orf51	3p14.3	Lost/Deleted	predicted passenger	ambiguous	37.04	36.27	Yes	1	1
CACNA1D	3p21.1	Lost/Deleted	predicted passenger	ambiguous	37.04	36.27	Yes	1	1
SLC25A20	3p21.31	Lost/Deleted	predicted passenger	ambiguous	33.33	37.25	No	0.726324	1
CAMP	3p21.31	Lost/Deleted	predicted passenger	ambiguous	31.48	36.27	No	0.598729	1
CCK	3p22.1	Lost/Deleted	predicted passenger	ambiguous	29.63	30.39	No	1	1
ENTPD3	3p22.1	Lost/Deleted	predicted passenger	ambiguous	27.78	30.39	No	0.853933	1
CDC25A	3p21.31	Lost/Deleted	predicted passenger	ambiguous	33.33	35.29	No	0.860814	1
CISH	3p21.2	Lost/Deleted	predicted passenger	ambiguous	33.33	38.24	No	0.602432	1
CCR1	3p21.31	Lost/Deleted	predicted passenger	ambiguous	33.33	33.33	No	1	1
CCR3	3p21.31	Lost/Deleted	predicted passenger	ambiguous	33.33	33.33	No	1	1
CCR5	3p21.31	Lost/Deleted	predicted passenger	ambiguous	33.33	33.33	No	1	1
CCR8	3p22.2	Lost/Deleted	predicted passenger	ambiguous	27.78	29.41	No	0.855151	1
CCBP2	3p22.1	Lost/Deleted	predicted passenger	ambiguous	29.63	30.39	No	1	1
COL7A1	3p21.31	Lost/Deleted	predicted passenger	ambiguous	33.33	36.27	No	0.860321	1
CTNNB1	3p22.1	Lost/Deleted	predicted passenger	Act	27.78	30.39	No	0.853933	1
CX3CR1	3p22.2	Lost/Deleted	predicted passenger	ambiguous	27.78	28.43	No	1	1
CYP8B1	3p22.1	Lost/Deleted	predicted passenger	ambiguous	29.63	30.39	No	1	1
DAG1	3p21.31	Lost/Deleted	predicted passenger	ambiguous	37.04	38.24	No	1	1
DNASE1L3	3p14.3	Lost/Deleted	predicted passenger	ambiguous	35.19	36.27	No	1	1
DOCK3	3p21.2	Lost/Deleted	predicted passenger	ambiguous	33.33	38.24	No	0.602432	1
DUSP7	3p21.2	Lost/Deleted	predicted passenger	ambiguous	31.48	37.25	No	0.488033	1
CELSR3	3p21.31	Lost/Deleted	predicted passenger	ambiguous	33.33	36.27	No	0.860321	1
EPHA3	3p11.1	Lost/Deleted	predicted passenger	ambiguous	24.07	16.67	Yes	0.28993	1
FHIT	3p14.2	Lost/Deleted	predicted passenger	Act	35.19	35.29	No	1	1
FLNB	3p14.3	Lost/Deleted	predicted passenger	ambiguous	35.19	36.27	No	1	1
GBE1	3p12.2	Lost/Deleted	predicted passenger	ambiguous	27.78	25.49	Yes	0.84872	1
GNAI2	3p21.31	Lost/Deleted	predicted passenger	ambiguous	35.19	38.24	No	0.731198	1
GNAT1	3p21.31	Lost/Deleted	predicted passenger	ambiguous	35.19	38.24	No	0.731198	1
XCR1	3p21.31	Lost/Deleted	predicted passenger	ambiguous	33.33	33.33	No	1	1
GPR27	3p13	Lost/Deleted	predicted passenger	ambiguous	33.33	32.35	Yes	1	1
GPX1	3p21.31	Lost/Deleted	predicted passenger	ambiguous	37.04	37.25	No	1	1
GRM2	3p21.2	Lost/Deleted	predicted passenger	ambiguous	33.33	38.24	No	0.602432	1
HTR1F	3p11.1	Lost/Deleted	predicted passenger	ambiguous	24.07	16.67	Yes	0.28993	1
HYAL1	3p21.31	Lost/Deleted	predicted passenger	ambiguous	35.19	38.24	No	0.731198	1
IMPDH2	3p21.31	Lost/Deleted	predicted passenger	ambiguous	35.19	37.25	No	0.862199	1
ITIH1	3p21.1	Lost/Deleted	predicted passenger	ambiguous	35.19	37.25	No	0.862199	1
ITIH3	3p21.1	Lost/Deleted	predicted passenger	ambiguous	35.19	37.25	No	0.862199	1
ITIH4	3p21.1	Lost/Deleted	predicted passenger	ambiguous	35.19	37.25	No	0.862199	1
LAMB2	3p21.31	Lost/Deleted	predicted passenger	ambiguous	35.19	37.25	No	0.862199	1
RPSA	3p22.1	Lost/Deleted	predicted passenger	ambiguous	27.78	29.41	No	0.855151	1
LTF	3p21.31	Lost/Deleted	predicted passenger	LoF	33.33	33.33	No	1	1
MAP4	3p21.31	Lost/Deleted	predicted passenger	ambiguous	33.33	35.29	No	0.860814	1
MITF	3p14.1	Lost/Deleted	predicted passenger	Act	33.33	32.35	Yes	1	1
MOBP	3p22.1	Lost/Deleted	predicted passenger	ambiguous	27.78	29.41	No	0.855151	1
MST1	3p21.31	Lost/Deleted	predicted passenger	LoF	35.19	38.24	No	0.731198	1
MST1R	3p21.31	Lost/Deleted	predicted passenger	ambiguous	35.19	38.24	No	0.731198	1
MYL3	3p21.31	Lost/Deleted	predicted passenger	ambiguous	31.48	33.33	No	0.859194	1
NKTR	3p22.1	Lost/Deleted	predicted passenger	ambiguous	29.63	30.39	No	1	1
CNTN3	3p12.3	Lost/Deleted	predicted passenger	ambiguous	33.33	30.39	Yes	0.720062	1
PDHB	3p14.3	Lost/Deleted	predicted passenger	ambiguous	35.19	36.27	No	1	1
PFKFB4	3p21.31	Lost/Deleted	predicted passenger	ambiguous	33.33	36.27	No	0.860321	1
PLXNB1	3p21.31	Lost/Deleted	predicted passenger	ambiguous	33.33	35.29	No	0.860814	1
POU1F1	3p11.2	Lost/Deleted	predicted passenger	ambiguous	24.07	18.63	Yes	0.532186	1
PRKAR2A	3p21.31	Lost/Deleted	predicted passenger	ambiguous	33.33	37.25	No	0.726324	1
PRKCD	3p21.1	Lost/Deleted	predicted passenger	LoF	37.04	37.25	No	1	1
PTH1R	3p21.31	Lost/Deleted	predicted passenger	ambiguous	31.48	33.33	No	0.859194	1
PTPRG	3p14.2	Lost/Deleted	predicted passenger	ambiguous	35.19	35.29	No	1	1
QARS	3p21.31	Lost/Deleted	predicted passenger	ambiguous	35.19	37.25	No	0.862199	1
SNORA62	3p22.1	Lost/Deleted	predicted passenger	ambiguous	27.78	29.41	No	0.855151	1
ROBO1	3p12.3	Lost/Deleted	predicted passenger	ambiguous	31.48	24.51	Yes	0.351023	1
ROBO2	3p12.3	Lost/Deleted	predicted passenger	Act	33.33	29.41	Yes	0.715687	1
RPL29	3p21.2	Lost/Deleted	predicted passenger	ambiguous	31.48	37.25	No	0.488033	1
ATXN7	3p14.1	Lost/Deleted	predicted passenger	ambiguous	35.19	33.33	Yes	0.859883	1
SEMA3F	3p21.31	Lost/Deleted	predicted passenger	ambiguous	35.19	38.24	No	0.731198	1
SMARCC1	3p21.31	Lost/Deleted	predicted passenger	ambiguous	33.33	34.31	No	1	1
NEK4	3p21.1	Lost/Deleted	predicted passenger	ambiguous	35.19	37.25	No	0.862199	1
TCTA	3p21.31	Lost/Deleted	predicted passenger	LoF	37.04	37.25	No	1	1
TDGF1	3p21.31	Lost/Deleted	predicted passenger	ambiguous	33.33	33.33	No	1	1
TGM4	3p21.31	Lost/Deleted	predicted passenger	ambiguous	29.63	33.33	No	0.71966	1
TKT	3p21.1	Lost/Deleted	predicted passenger	ambiguous	37.04	36.27	Yes	1	1
TMF1	3p14.1	Lost/Deleted	predicted passenger	ambiguous	33.33	31.37	Yes	0.857627	1
CLEC3B	3p21.31	Lost/Deleted	predicted passenger	ambiguous	29.63	33.33	No	0.71966	1
TNNC1	3p21.1	Lost/Deleted	predicted passenger	ambiguous	31.48	38.24	No	0.483707	1
UBA7	3p21.31	Lost/Deleted	predicted passenger	ambiguous	35.19	38.24	No	0.731198	1
USP4	3p21.31	Lost/Deleted	predicted passenger	ambiguous	35.19	37.25	No	0.862199	1
UQCRC1	3p21.31	Lost/Deleted	predicted passenger	ambiguous	33.33	36.27	No	0.860321	1
VIPR1	3p22.1	Lost/Deleted	predicted passenger	ambiguous	29.63	30.39	No	1	1
WNT5A	3p14.3	Lost/Deleted	predicted passenger	Act	37.04	36.27	Yes	1	1
ZNF35	3p21.31	Lost/Deleted	predicted passenger	ambiguous	29.63	31.37	No	0.857315	1
IFRD2	3p21.31	Lost/Deleted	predicted passenger	ambiguous	35.19	38.24	No	0.731198	1
MAPKAPK3	3p21.2	Lost/Deleted	predicted passenger	ambiguous	33.33	38.24	No	0.602432	1
SEMA3B	3p21.31	Lost/Deleted	predicted passenger	ambiguous	35.19	38.24	No	0.731198	1
SLMAP	3p14.3	Lost/Deleted	predicted passenger	ambiguous	35.19	36.27	No	1	1
MANF	3p21.2	Lost/Deleted	predicted passenger	ambiguous	33.33	38.24	No	0.602432	1
ACOX2	3p14.3	Lost/Deleted	predicted passenger	ambiguous	35.19	36.27	No	1	1
BAP1	3p21.1	Lost/Deleted	known in: R;MESO;CM	LoF	31.48	38.24	No	0.483707	1
HYAL3	3p21.31	Lost/Deleted	predicted passenger	ambiguous	35.19	38.24	No	0.731198	1
CGGBP1	3p11.1	Lost/Deleted	predicted passenger	ambiguous	24.07	16.67	Yes	0.28993	1
CADPS	3p14.2	Lost/Deleted	predicted passenger	ambiguous	35.19	35.29	No	1	1
HYAL2	3p21.31	Lost/Deleted	predicted passenger	ambiguous	35.19	38.24	No	0.731198	1
SUCLG2	3p14.1	Lost/Deleted	predicted passenger	ambiguous	33.33	32.35	Yes	1	1
HESX1	3p14.3	Lost/Deleted	predicted passenger	ambiguous	35.19	37.25	No	0.862199	1
BSN	3p21.31	Lost/Deleted	predicted passenger	ambiguous	35.19	38.24	No	0.731198	1
LIMD1	3p21.31	Lost/Deleted	predicted passenger	LoF	33.33	33.33	No	1	1
CCRL2	3p21.31	Lost/Deleted	predicted passenger	ambiguous	33.33	33.33	No	1	1
UBA3	3p14.1	Lost/Deleted	predicted passenger	ambiguous	33.33	31.37	Yes	0.857627	1
RPL14	3p22.1	Lost/Deleted	predicted passenger	ambiguous	27.78	30.39	No	0.853933	1
SEC22C	3p22.1	Lost/Deleted	predicted passenger	ambiguous	29.63	30.39	No	1	1
RRP9	3p21.2	Lost/Deleted	predicted passenger	ambiguous	31.48	38.24	No	0.483707	1
MAGI1	3p14.1	Lost/Deleted	predicted passenger	ambiguous	35.19	33.33	Yes	0.859883	1
CACNA2D2	3p21.31	Lost/Deleted	predicted passenger	ambiguous	33.33	38.24	No	0.602432	1
VPRBP	3p21.2	Lost/Deleted	predicted passenger	ambiguous	33.33	38.24	No	0.602432	1
IP6K1	3p21.31	Lost/Deleted	predicted passenger	ambiguous	35.19	38.24	No	0.731198	1
PSMD6	3p14.1	Lost/Deleted	predicted passenger	ambiguous	33.33	33.33	No	1	1
PARP3	3p21.2	Lost/Deleted	predicted passenger	ambiguous	31.48	37.25	No	0.488033	1
ZNF197	3p21.31	Lost/Deleted	predicted passenger	ambiguous	29.63	31.37	No	0.857315	1
RBM6	3p21.31	Lost/Deleted	predicted passenger	LoF	35.19	38.24	No	0.731198	1
RBM5	3p21.31	Lost/Deleted	predicted passenger	LoF	35.19	38.24	No	0.731198	1
NME6	3p21.31	Lost/Deleted	predicted passenger	ambiguous	31.48	35.29	No	0.723237	1
EIF1B	3p22.1	Lost/Deleted	predicted passenger	ambiguous	27.78	30.39	No	0.853933	1
TRAIP	3p21.31	Lost/Deleted	predicted passenger	ambiguous	35.19	38.24	No	0.731198	1
ARIH2	3p21.31	Lost/Deleted	predicted passenger	ambiguous	33.33	37.25	No	0.726324	1
ARL6IP5	3p14.1	Lost/Deleted	predicted passenger	ambiguous	33.33	31.37	Yes	0.857627	1
NPRL2	3p21.31	Lost/Deleted	predicted passenger	LoF	33.33	38.24	No	0.602432	1
CXCR6	3p21.31	Lost/Deleted	predicted passenger	ambiguous	33.33	33.33	No	1	1
CSPG5	3p21.31	Lost/Deleted	predicted passenger	ambiguous	33.33	34.31	No	1	1
CCR9	3p21.31	Lost/Deleted	predicted passenger	ambiguous	33.33	33.33	No	1	1
USP19	3p21.31	Lost/Deleted	predicted passenger	ambiguous	35.19	37.25	No	0.862199	1
SLC38A3	3p21.31	Lost/Deleted	predicted passenger	ambiguous	35.19	38.24	No	0.731198	1
CYB561D2	3p21.31	Lost/Deleted	predicted passenger	LoF	33.33	38.24	No	0.602432	1
TMEM115	3p21.31	Lost/Deleted	predicted passenger	ambiguous	33.33	38.24	No	0.602432	1
RPP14	3p14.3	Lost/Deleted	predicted passenger	ambiguous	35.19	36.27	No	1	1
FAM107A	3p14.3	Lost/Deleted	predicted passenger	ambiguous	35.19	36.27	No	1	1
WDR6	3p21.31	Lost/Deleted	predicted passenger	ambiguous	33.33	37.25	No	0.726324	1
RASSF1	3p21.31	Lost/Deleted	predicted passenger	LoF	35.19	38.24	No	0.731198	1
NISCH	3p21.1	Lost/Deleted	predicted passenger	ambiguous	31.48	38.24	No	0.483707	1
TREX1	3p21.31	Lost/Deleted	predicted passenger	ambiguous	33.33	35.29	No	0.860814	1
SCN11A	3p22.2	Lost/Deleted	predicted passenger	ambiguous	27.78	28.43	No	1	1
TUSC2	3p21.31	Lost/Deleted	predicted passenger	LoF	35.19	38.24	No	0.731198	1
TWF2	3p21.2	Lost/Deleted	predicted passenger	ambiguous	31.48	37.25	No	0.488033	1
TRAK1	3p22.1	Lost/Deleted	predicted passenger	ambiguous	29.63	30.39	No	1	1
DHX30	3p21.31	Lost/Deleted	predicted passenger	ambiguous	33.33	34.31	No	1	1
SACM1L	3p21.31	Lost/Deleted	predicted passenger	ambiguous	33.33	33.33	No	1	1
SCAP	3p21.31	Lost/Deleted	predicted passenger	ambiguous	33.33	34.31	No	1	1
LAMB2P1	3p21.31	Lost/Deleted	predicted passenger	ambiguous	35.19	37.25	No	0.862199	1
EXOSC7	3p21.31	Lost/Deleted	predicted passenger	ambiguous	29.63	33.33	No	0.71966	1
PDZRN3	3p13	Lost/Deleted	predicted passenger	ambiguous	33.33	30.39	Yes	0.720062	1
RAD54L2	3p21.2	Lost/Deleted	predicted passenger	ambiguous	33.33	38.24	No	0.602432	1
FRMD4B	3p14.1	Lost/Deleted	predicted passenger	ambiguous	33.33	31.37	Yes	0.857627	1
STAB1	3p21.1	Lost/Deleted	predicted passenger	ambiguous	31.48	38.24	No	0.483707	1
NBEAL2	3p21.31	Lost/Deleted	predicted passenger	ambiguous	33.33	33.33	No	1	1
FAM208A	3p14.3	Lost/Deleted	predicted passenger	ambiguous	35.19	37.25	No	0.862199	1
KLHL18	3p21.31	Lost/Deleted	predicted passenger	ambiguous	33.33	33.33	No	1	1
LARS2	3p21.31	Lost/Deleted	predicted passenger	ambiguous	33.33	33.33	No	1	1
RYBP	3p13	Lost/Deleted	predicted passenger	ambiguous	33.33	31.37	Yes	0.857627	1
NAT6	3p21.31	Lost/Deleted	predicted passenger	LoF	35.19	38.24	No	0.731198	1
ABHD14A	3p21.2	Lost/Deleted	predicted passenger	ambiguous	31.48	37.25	No	0.488033	1
POC1A	3p21.2	Lost/Deleted	predicted passenger	ambiguous	31.48	37.25	No	0.488033	1
TMEM158	3p21.31	Lost/Deleted	predicted passenger	ambiguous	29.63	34.31	No	0.594405	1
NDUFAF3	3p21.31	Lost/Deleted	predicted passenger	ambiguous	35.19	37.25	No	0.862199	1
MYRIP	3p22.1	Lost/Deleted	predicted passenger	ambiguous	27.78	30.39	No	0.853933	1
PTPN23	3p21.31	Lost/Deleted	predicted passenger	ambiguous	33.33	33.33	No	1	1
CHMP2B	3p11.2	Lost/Deleted	predicted passenger	ambiguous	24.07	19.61	Yes	0.540863	1
DNAH1	3p21.1	Lost/Deleted	predicted passenger	ambiguous	31.48	37.25	No	0.488033	1
HIGD1A	3p22.1	Lost/Deleted	predicted passenger	ambiguous	29.63	30.39	No	1	1
LRIG1	3p14.1	Lost/Deleted	predicted passenger	ambiguous	35.19	33.33	Yes	0.859883	1
ERC2	3p14.3	Lost/Deleted	predicted passenger	ambiguous	37.04	36.27	Yes	1	1
APPL1	3p14.3	Lost/Deleted	predicted passenger	ambiguous	35.19	37.25	No	0.862199	1
GNL3	3p21.1	Lost/Deleted	predicted passenger	ambiguous	35.19	37.25	No	0.862199	1
FOXP1	3p13	Lost/Deleted	predicted passenger	Act	33.33	32.35	Yes	1	1
SPCS1	3p21.1	Lost/Deleted	predicted passenger	ambiguous	35.19	37.25	No	0.862199	1
SETD2	3p21.31	Lost/Deleted	known in: CANCER	LoF	33.33	33.33	No	1	1
PRSS50	3p21.31	Lost/Deleted	predicted passenger	ambiguous	33.33	33.33	No	1	1
RBM15B	3p21.2	Lost/Deleted	predicted passenger	ambiguous	33.33	38.24	No	0.602432	1
GMPPB	3p21.31	Lost/Deleted	predicted passenger	ambiguous	35.19	38.24	No	0.731198	1
ARHGEF3	3p14.3	Lost/Deleted	predicted passenger	ambiguous	35.19	37.25	No	0.862199	1
ABHD5	3p21.33	Lost/Deleted	predicted passenger	ambiguous	31.48	32.35	No	1	1
C3orf18	3p21.31	Lost/Deleted	predicted passenger	ambiguous	33.33	38.24	No	0.602432	1
SS18L2	3p22.1	Lost/Deleted	predicted passenger	ambiguous	29.63	30.39	No	1	1
SHISA5	3p21.31	Lost/Deleted	predicted passenger	ambiguous	33.33	35.29	No	0.860814	1
ZDHHC3	3p21.31	Lost/Deleted	predicted passenger	ambiguous	29.63	33.33	No	0.71966	1
ZMYND10	3p21.31	Lost/Deleted	predicted passenger	LoF	33.33	38.24	No	0.602432	1
TEX264	3p21.2	Lost/Deleted	predicted passenger	ambiguous	33.33	38.24	No	0.602432	1
CCDC72	3p21.31	Lost/Deleted	predicted passenger	ambiguous	33.33	35.29	No	0.860814	1
ZNF589	3p21.31	Lost/Deleted	predicted passenger	ambiguous	31.48	36.27	No	0.598729	1
HEMK1	3p21.2	Lost/Deleted	predicted passenger	ambiguous	33.33	38.24	No	0.602432	1
IP6K2	3p21.31	Lost/Deleted	predicted passenger	ambiguous	33.33	37.25	No	0.726324	1
SFMBT1	3p21.1	Lost/Deleted	predicted passenger	ambiguous	35.19	37.25	No	0.862199	1
NCKIPSD	3p21.31	Lost/Deleted	predicted passenger	Act	33.33	36.27	No	0.860321	1
PHF7	3p21.1	Lost/Deleted	predicted passenger	ambiguous	31.48	38.24	No	0.483707	1
TLR9	3p21.2	Lost/Deleted	predicted passenger	ambiguous	31.48	37.25	No	0.488033	1
LZTFL1	3p21.31	Lost/Deleted	predicted passenger	ambiguous	33.33	33.33	No	1	1
P4HTM	3p21.31	Lost/Deleted	predicted passenger	ambiguous	33.33	37.25	No	0.726324	1
SLC6A20	3p21.31	Lost/Deleted	predicted passenger	ambiguous	33.33	33.33	No	1	1
IL17RD	3p14.3	Lost/Deleted	predicted passenger	LoF	35.19	37.25	No	0.862199	1
C3orf75	3p21.31	Lost/Deleted	predicted passenger	ambiguous	33.33	34.31	No	1	1
SNRK	3p22.1	Lost/Deleted	predicted passenger	ambiguous	31.48	32.35	No	1	1
QRICH1	3p21.31	Lost/Deleted	predicted passenger	ambiguous	35.19	37.25	No	0.862199	1
PXK	3p14.3	Lost/Deleted	predicted passenger	ambiguous	35.19	36.27	No	1	1
SLC25A38	3p22.1	Lost/Deleted	predicted passenger	ambiguous	27.78	29.41	No	0.855151	1
ULK4	3p22.1	Lost/Deleted	predicted passenger	ambiguous	29.63	30.39	No	1	1
FEZF2	3p14.2	Lost/Deleted	predicted passenger	ambiguous	35.19	35.29	No	1	1
EBLN2	3p13	Lost/Deleted	predicted passenger	ambiguous	33.33	30.39	Yes	0.720062	1
ANO10	3p22.1	Lost/Deleted	predicted passenger	ambiguous	31.48	32.35	No	1	1
DALRD3	3p21.31	Lost/Deleted	predicted passenger	ambiguous	35.19	37.25	No	0.862199	1
SHQ1	3p13	Lost/Deleted	predicted passenger	ambiguous	33.33	31.37	Yes	0.857627	1
PBRM1	3p21.1	Lost/Deleted	known in: RCCC;BRCA	LoF	35.19	37.25	No	0.862199	1
ZNF654	3p11.1	Lost/Deleted	predicted passenger	ambiguous	24.07	16.67	Yes	0.28993	1
CHDH	3p21.1	Lost/Deleted	predicted passenger	ambiguous	37.04	36.27	Yes	1	1
IL17RB	3p21.1	Lost/Deleted	predicted passenger	ambiguous	37.04	36.27	Yes	1	1
CACNA2D3	3p21.1	Lost/Deleted	predicted passenger	ambiguous	37.04	36.27	Yes	1	1
DCP1A	3p21.1	Lost/Deleted	predicted passenger	ambiguous	37.04	36.27	Yes	1	1
GLT8D1	3p21.1	Lost/Deleted	predicted passenger	ambiguous	35.19	37.25	No	0.862199	1
ZNF167	3p21.31	Lost/Deleted	predicted passenger	ambiguous	31.48	32.35	No	1	1
LMOD3	3p14.1	Lost/Deleted	predicted passenger	ambiguous	33.33	31.37	Yes	0.857627	1
SEMA3G	3p21.1	Lost/Deleted	predicted passenger	ambiguous	31.48	38.24	No	0.483707	1
KIF15	3p21.31	Lost/Deleted	predicted passenger	ambiguous	29.63	32.35	No	0.856366	1
ADAMTS9	3p14.1	Lost/Deleted	predicted passenger	LoF	35.19	32.35	Yes	0.724726	1
PCBP4	3p21.2	Lost/Deleted	predicted passenger	ambiguous	31.48	37.25	No	0.488033	1
ABHD6	3p14.3	Lost/Deleted	predicted passenger	ambiguous	35.19	36.27	No	1	1
LRTM1	3p14.3	Lost/Deleted	predicted passenger	ambiguous	37.04	36.27	Yes	1	1
C3orf14	3p14.2	Lost/Deleted	predicted passenger	ambiguous	35.19	35.29	No	1	1
KIAA1143	3p21.31	Lost/Deleted	predicted passenger	ambiguous	29.63	32.35	No	0.856366	1
HHATL	3p22.1	Lost/Deleted	predicted passenger	ambiguous	29.63	30.39	No	1	1
WDR48	3p22.2	Lost/Deleted	predicted passenger	ambiguous	27.78	28.43	No	1	1
SELK	3p21.1	Lost/Deleted	predicted passenger	ambiguous	37.04	36.27	Yes	1	1
PROK2	3p13	Lost/Deleted	predicted passenger	ambiguous	33.33	32.35	Yes	1	1
RNF123	3p21.31	Lost/Deleted	predicted passenger	ambiguous	35.19	38.24	No	0.731198	1
KIF9	3p21.31	Lost/Deleted	predicted passenger	ambiguous	33.33	33.33	No	1	1
CSRNP1	3p22.2	Lost/Deleted	predicted passenger	ambiguous	27.78	28.43	No	1	1
GORASP1	3p22.2	Lost/Deleted	predicted passenger	ambiguous	27.78	28.43	No	1	1
CDCP1	3p21.31	Lost/Deleted	predicted passenger	ambiguous	29.63	34.31	No	0.594405	1
CCDC71	3p21.31	Lost/Deleted	predicted passenger	ambiguous	35.19	37.25	No	0.862199	1
NT5DC2	3p21.1	Lost/Deleted	predicted passenger	ambiguous	31.48	38.24	No	0.483707	1
SLC26A6	3p21.31	Lost/Deleted	predicted passenger	ambiguous	33.33	36.27	No	0.860321	1
CAMKV	3p21.31	Lost/Deleted	predicted passenger	ambiguous	35.19	38.24	No	0.731198	1
LRRC2	3p21.31	Lost/Deleted	predicted passenger	ambiguous	33.33	33.33	No	1	1
FYCO1	3p21.31	Lost/Deleted	predicted passenger	ambiguous	33.33	33.33	No	1	1
CCDC51	3p21.31	Lost/Deleted	predicted passenger	ambiguous	33.33	35.29	No	0.860814	1
THOC7	3p14.1	Lost/Deleted	predicted passenger	ambiguous	35.19	33.33	Yes	0.859883	1
WDR82	3p21.2	Lost/Deleted	predicted passenger	ambiguous	31.48	37.25	No	0.488033	1
RTP3	3p21.31	Lost/Deleted	predicted passenger	ambiguous	33.33	33.33	No	1	1
ID2B	3p14.2	Lost/Deleted	predicted passenger	ambiguous	35.19	35.29	No	1	1
ATRIP	3p21.31	Lost/Deleted	predicted passenger	ambiguous	33.33	35.29	No	0.860814	1
NICN1	3p21.31	Lost/Deleted	predicted passenger	ambiguous	37.04	38.24	No	1	1
MON1A	3p21.31	Lost/Deleted	predicted passenger	ambiguous	35.19	38.24	No	0.731198	1
KBTBD8	3p14.1	Lost/Deleted	predicted passenger	ambiguous	35.19	33.33	Yes	0.859883	1
ABHD14B	3p21.2	Lost/Deleted	predicted passenger	ambiguous	31.48	37.25	No	0.488033	1
C3orf39	3p22.1	Lost/Deleted	predicted passenger	ambiguous	29.63	31.37	No	0.857315	1
UCN2	3p21.31	Lost/Deleted	predicted passenger	ambiguous	33.33	36.27	No	0.860321	1
ZNF502	3p21.31	Lost/Deleted	predicted passenger	ambiguous	29.63	32.35	No	0.856366	1
RFT1	3p21.1	Lost/Deleted	predicted passenger	ambiguous	35.19	36.27	No	1	1
ZBTB47	3p22.1	Lost/Deleted	predicted passenger	ambiguous	29.63	30.39	No	1	1
ACTR8	3p21.1	Lost/Deleted	predicted passenger	ambiguous	37.04	36.27	Yes	1	1
SLC25A26	3p14.1	Lost/Deleted	predicted passenger	ambiguous	33.33	33.33	No	1	1
ZNF501	3p21.31	Lost/Deleted	predicted passenger	ambiguous	29.63	32.35	No	0.856366	1
GPR62	3p21.2	Lost/Deleted	predicted passenger	ambiguous	31.48	37.25	No	0.488033	1
FAM3D	3p14.2	Lost/Deleted	predicted passenger	ambiguous	35.19	36.27	No	1	1
LYZL4	3p22.1	Lost/Deleted	predicted passenger	ambiguous	29.63	30.39	No	1	1
KBTBD5	3p22.1	Lost/Deleted	predicted passenger	ambiguous	29.63	30.39	No	1	1
TMEM42	3p21.31	Lost/Deleted	predicted passenger	ambiguous	29.63	32.35	No	0.856366	1
IQCF1	3p21.2	Lost/Deleted	predicted passenger	ambiguous	31.48	38.24	No	0.483707	1
GLYCTK	3p21.1	Lost/Deleted	predicted passenger	ambiguous	31.48	37.25	No	0.488033	1
PPM1M	3p21.2	Lost/Deleted	predicted passenger	ambiguous	31.48	37.25	No	0.488033	1
C3orf49	3p14.1	Lost/Deleted	predicted passenger	ambiguous	35.19	33.33	Yes	0.859883	1
SNTN	3p14.2	Lost/Deleted	predicted passenger	ambiguous	35.19	33.33	Yes	0.859883	1
SYNPR	3p14.2	Lost/Deleted	predicted passenger	ambiguous	35.19	33.33	Yes	0.859883	1
C3orf45	3p21.31	Lost/Deleted	predicted passenger	ambiguous	35.19	38.24	No	0.731198	1
ASB14	3p14.3	Lost/Deleted	predicted passenger	ambiguous	35.19	36.27	No	1	1
FAM19A4	3p14.1	Lost/Deleted	predicted passenger	ambiguous	33.33	31.37	Yes	0.857627	1
CCDC12	3p21.31	Lost/Deleted	predicted passenger	ambiguous	31.48	33.33	No	0.859194	1
PPP4R2	3p13	Lost/Deleted	predicted passenger	ambiguous	33.33	30.39	Yes	0.720062	1
CCDC13	3p22.1	Lost/Deleted	predicted passenger	ambiguous	29.63	30.39	No	1	1
XIRP1	3p22.2	Lost/Deleted	predicted passenger	ambiguous	27.78	28.43	No	1	1
PRICKLE2	3p14.1	Lost/Deleted	predicted passenger	ambiguous	33.33	32.35	Yes	1	1
TTC21A	3p22.2	Lost/Deleted	predicted passenger	ambiguous	27.78	28.43	No	1	1
C3orf67	3p14.2	Lost/Deleted	predicted passenger	ambiguous	35.19	36.27	No	1	1
KCTD6	3p14.3	Lost/Deleted	predicted passenger	ambiguous	35.19	36.27	No	1	1
KLHDC8B	3p21.31	Lost/Deleted	predicted passenger	ambiguous	35.19	37.25	No	0.862199	1
DNAH12	3p14.3	Lost/Deleted	predicted passenger	ambiguous	35.19	36.27	No	1	1
PDE12	3p14.3	Lost/Deleted	predicted passenger	ambiguous	35.19	36.27	No	1	1
FAM116A	3p14.3	Lost/Deleted	predicted passenger	ambiguous	35.19	36.27	No	1	1
CADM2	3p12.1	Lost/Deleted	predicted passenger	ambiguous	25.93	26.47	No	1	1
ZNF620	3p22.1	Lost/Deleted	predicted passenger	ambiguous	27.78	30.39	No	0.853933	1
ALS2CL	3p21.31	Lost/Deleted	predicted passenger	ambiguous	33.33	33.33	No	1	1
TMIE	3p21.31	Lost/Deleted	predicted passenger	ambiguous	33.33	33.33	No	1	1
C3orf64	3p14.1	Lost/Deleted	predicted passenger	ambiguous	33.33	31.37	Yes	0.857627	1
FBXW12	3p21.31	Lost/Deleted	predicted passenger	ambiguous	31.48	35.29	No	0.723237	1
C3orf38	3p11.1	Lost/Deleted	predicted passenger	ambiguous	24.07	16.67	Yes	0.28993	1
ENTPD3-AS1	3p22.1	Lost/Deleted	predicted passenger	ambiguous	27.78	30.39	No	0.853933	1
ZNF619	3p22.1	Lost/Deleted	predicted passenger	ambiguous	27.78	30.39	No	0.853933	1
ZNF621	3p22.1	Lost/Deleted	predicted passenger	ambiguous	27.78	30.39	No	0.853933	1
CCDC66	3p14.3	Lost/Deleted	predicted passenger	ambiguous	37.04	37.25	No	1	1
C3orf23	3p21.31	Lost/Deleted	predicted passenger	ambiguous	31.48	31.37	Yes	1	1
ZNF660	3p21.31	Lost/Deleted	predicted passenger	ambiguous	29.63	32.35	No	0.856366	1
FLJ39534	3p21.31	Lost/Deleted	predicted passenger	ambiguous	33.33	33.33	No	1	1
EIF4E3	3p13	Lost/Deleted	predicted passenger	ambiguous	33.33	32.35	Yes	1	1
CCDC36	3p21.31	Lost/Deleted	predicted passenger	ambiguous	35.19	37.25	No	0.862199	1
PRSS42	3p21.31	Lost/Deleted	predicted passenger	ambiguous	33.33	33.33	No	1	1
ZNF445	3p21.31	Lost/Deleted	predicted passenger	ambiguous	31.48	32.35	No	1	1
SPATA12	3p14.3	Lost/Deleted	predicted passenger	ambiguous	35.19	37.25	No	0.862199	1
C3orf77	3p21.31	Lost/Deleted	predicted passenger	ambiguous	31.48	31.37	Yes	1	1
C3orf62	3p21.31	Lost/Deleted	predicted passenger	ambiguous	35.19	37.25	No	0.862199	1
TMEM110	3p21.1	Lost/Deleted	predicted passenger	ambiguous	35.19	37.25	No	0.862199	1
PRSS45	3p21.31	Lost/Deleted	predicted passenger	ambiguous	33.33	33.33	No	1	1
AMIGO3	3p21.31	Lost/Deleted	predicted passenger	ambiguous	35.19	38.24	No	0.731198	1
ZNF662	3p22.1	Lost/Deleted	predicted passenger	ambiguous	29.63	30.39	No	1	1
CDHR4	3p21.31	Lost/Deleted	predicted passenger	ambiguous	35.19	38.24	No	0.731198	1
FAM212A	3p21.31	Lost/Deleted	predicted passenger	ambiguous	35.19	38.24	No	0.731198	1
IQCF2	3p21.2	Lost/Deleted	predicted passenger	ambiguous	31.48	38.24	No	0.483707	1
IQCF5	3p21.2	Lost/Deleted	predicted passenger	ambiguous	31.48	38.24	No	0.483707	1
MUSTN1	3p21.1	Lost/Deleted	predicted passenger	ambiguous	35.19	37.25	No	0.862199	1
VGLL3	3p12.1	Lost/Deleted	predicted passenger	ambiguous	24.07	19.61	Yes	0.540863	1
IQCF3	3p21.2	Lost/Deleted	predicted passenger	ambiguous	31.48	38.24	No	0.483707	1
FAM19A1	3p14.1	Lost/Deleted	predicted passenger	ambiguous	33.33	31.37	Yes	0.857627	1
FLJ33065	3p22.1	Lost/Deleted	predicted passenger	ambiguous	27.78	30.39	No	0.853933	1
TMEM89	3p21.31	Lost/Deleted	predicted passenger	ambiguous	33.33	36.27	No	0.860321	1
IQCF6	3p21.2	Lost/Deleted	predicted passenger	ambiguous	33.33	38.24	No	0.602432	1
C3orf78	3p21.1	Lost/Deleted	predicted passenger	ambiguous	31.48	37.25	No	0.488033	1
SNORA6	3p22.1	Lost/Deleted	predicted passenger	ambiguous	27.78	29.41	No	0.855151	1
SPINK8	3p21.31	Lost/Deleted	predicted passenger	ambiguous	31.48	35.29	No	0.723237	1
C3orf71	3p21.31	Lost/Deleted	predicted passenger	ambiguous	33.33	37.25	No	0.726324	1
FLJ20518	3p12.3	Lost/Deleted	predicted passenger	ambiguous	33.33	29.41	Yes	0.715687	1
SNORD19	3p21.1	Lost/Deleted	predicted passenger	ambiguous	35.19	37.25	No	0.862199	1
FAM86DP	3p12.3	Lost/Deleted	predicted passenger	ambiguous	33.33	29.41	Yes	0.715687	1
SNORD69	3p21.1	Lost/Deleted	predicted passenger	ambiguous	35.19	37.25	No	0.862199	1
GXYLT2	3p13	Lost/Deleted	predicted passenger	ambiguous	33.33	30.39	Yes	0.720062	1
FAM198A	3p22.1	Lost/Deleted	predicted passenger	ambiguous	29.63	31.37	No	0.857315	1
CCR2	3p21.31	Lost/Deleted	predicted passenger	ambiguous	33.33	33.33	No	1	1
ESRG	3p14.3	Lost/Deleted	predicted passenger	ambiguous	37.04	37.25	No	1	1
SNORD19B	3p21.1	Lost/Deleted	predicted passenger	ambiguous	35.19	37.25	No	0.862199	1
C3orf74	3p21.2	Lost/Deleted	predicted passenger	ambiguous	31.48	37.25	No	0.488033	1
NRADDP	3p21.31	Lost/Deleted	predicted passenger	ambiguous	33.33	33.33	No	1	1
ZNF717	3p12.3	Lost/Deleted	predicted passenger	ambiguous	33.33	29.41	Yes	0.715687	1
BSN-AS2	3p21.31	Lost/Deleted	predicted passenger	ambiguous	35.19	38.24	No	0.731198	1
PRSS46	3p21.31	Lost/Deleted	predicted passenger	ambiguous	33.33	33.33	No	1	1
FRG2C	3p12.3	Lost/Deleted	predicted passenger	ambiguous	33.33	29.41	Yes	0.715687	1
KRBOX1	3p22.1	Lost/Deleted	predicted passenger	ambiguous	29.63	30.39	No	1	1
IQCF4	3p21.2	Lost/Deleted	predicted passenger	ambiguous	31.48	38.24	No	0.483707	1
ADAMTS9-AS2	3p14.1	Lost/Deleted	predicted passenger	ambiguous	35.19	32.35	Yes	0.724726	1
ABHD14A-ACY1	3p21.2	Lost/Deleted	predicted passenger	ambiguous	31.48	37.25	No	0.488033	1
TMEM110-MUSTN1	3p21.1	Lost/Deleted	predicted passenger	ambiguous	35.19	37.25	No	0.862199	1
LUST	3p21.31	Lost/Deleted	predicted passenger	ambiguous	35.19	38.24	No	0.731198	1
ABCA4	1p22.1	Lost/Deleted	predicted passenger	ambiguous	18.52	43.14	No	0.00249397	0.51413
ACADM	1p31.1	Lost/Deleted	predicted passenger	ambiguous	14.81	38.24	No	0.00307029	0.51413
ADORA3	1p13.2	Lost/Deleted	predicted passenger	ambiguous	20.37	38.24	No	0.0300646	0.589806
AGL	1p21.2	Lost/Deleted	predicted passenger	ambiguous	16.67	41.18	No	0.00215581	0.51413
AK2	1p35.1	Lost/Deleted	predicted passenger	ambiguous	14.81	34.31	No	0.0136846	0.51413
AK4	1p31.3	Lost/Deleted	predicted passenger	ambiguous	14.81	36.27	No	0.00524156	0.51413
ALPL	1p36.12	Lost/Deleted	predicted passenger	ambiguous	24.07	42.16	No	0.0347748	0.608071
ALX3	1p13.3	Lost/Deleted	predicted passenger	ambiguous	20.37	35.29	No	0.0667648	0.703255
AMPD1	1p13.2	Lost/Deleted	predicted passenger	ambiguous	16.67	32.35	No	0.0385219	0.621864
AMPD2	1p13.3	Lost/Deleted	predicted passenger	ambiguous	20.37	36.27	No	0.0460375	0.654481
AMY1A	1p21.1	Lost/Deleted	predicted passenger	ambiguous	22.22	40.2	No	0.0325321	0.59701
AMY1B	1p21.1	Lost/Deleted	predicted passenger	ambiguous	22.22	40.2	No	0.0325321	0.59701
AMY1C	1p21.1	Lost/Deleted	predicted passenger	ambiguous	22.22	40.2	No	0.0325321	0.59701
AMY2A	1p21.1	Lost/Deleted	predicted passenger	ambiguous	22.22	40.2	No	0.0325321	0.59701
AMY2B	1p21.1	Lost/Deleted	predicted passenger	ambiguous	22.22	40.2	No	0.0325321	0.59701
RHOC	1p13.2	Lost/Deleted	predicted passenger	ambiguous	20.37	37.25	No	0.0453688	0.654481
RERE	1p36.23	Lost/Deleted	predicted passenger	LoF	20.37	42.16	No	0.00781555	0.51413
ATP1A1	1p13.1	Lost/Deleted	predicted passenger	ambiguous	14.81	33.33	No	0.0139828	0.51413
ATP5F1	1p13.2	Lost/Deleted	predicted passenger	ambiguous	20.37	38.24	No	0.0300646	0.589806
ATP6V0B	1p34.1	Lost/Deleted	predicted passenger	ambiguous	12.96	33.33	No	0.00706649	0.51413
BAI2	1p35.2	Lost/Deleted	predicted passenger	LoF	14.81	34.31	No	0.0136846	0.51413
BMP8B	1p34.2	Lost/Deleted	predicted passenger	ambiguous	12.96	33.33	No	0.00706649	0.51413
BRDT	1p22.1	Lost/Deleted	predicted passenger	ambiguous	18.52	41.18	No	0.00440309	0.51413
C1QA	1p36.12	Lost/Deleted	predicted passenger	ambiguous	22.22	43.14	No	0.0136106	0.51413
C1QB	1p36.12	Lost/Deleted	predicted passenger	ambiguous	22.22	43.14	No	0.0136106	0.51413
C1QC	1p36.12	Lost/Deleted	predicted passenger	ambiguous	22.22	43.14	No	0.0136106	0.51413
C8A	1p32.2	Lost/Deleted	predicted passenger	ambiguous	11.11	34.31	No	0.00197282	0.51413
C8B	1p32.2	Lost/Deleted	predicted passenger	ambiguous	11.11	34.31	No	0.00197282	0.51413
CA6	1p36.23	Lost/Deleted	predicted passenger	ambiguous	18.52	42.16	No	0.00418791	0.51413
CAPZA1	1p13.2	Lost/Deleted	predicted passenger	ambiguous	20.37	37.25	No	0.0453688	0.654481
CAPZB	1p36.13	Lost/Deleted	predicted passenger	ambiguous	22.22	45.1	No	0.00540535	0.51413
CASP9	1p36.21	Lost/Deleted	predicted passenger	ambiguous	22.22	44.12	No	0.00857117	0.51413
CASQ2	1p13.1	Lost/Deleted	predicted passenger	ambiguous	16.67	34.31	No	0.0245433	0.589806
RUNX3	1p36.11	Lost/Deleted	predicted passenger	LoF	22.22	44.12	No	0.00857117	0.51413
CD2	1p13.1	Lost/Deleted	predicted passenger	ambiguous	14.81	32.35	No	0.0215496	0.585419
TNFRSF8	1p36.22	Lost/Deleted	predicted passenger	ambiguous	20.37	42.16	No	0.00781555	0.51413
CD53	1p13.3	Lost/Deleted	predicted passenger	ambiguous	20.37	37.25	No	0.0453688	0.654481
CD58	1p13.1	Lost/Deleted	predicted passenger	ambiguous	14.81	33.33	No	0.0139828	0.51413
CDA	1p36.12	Lost/Deleted	predicted passenger	ambiguous	22.22	41.18	No	0.0215122	0.585419
CDK11B	1p36.33	Lost/Deleted	predicted passenger	ambiguous	16.67	42.16	No	0.00129066	0.51413
CDC20	1p34.2	Lost/Deleted	predicted passenger	ambiguous	14.81	33.33	No	0.0139828	0.51413
CDC42	1p36.12	Lost/Deleted	predicted passenger	ambiguous	24.07	42.16	No	0.0347748	0.608071
CDKN2C	1p32.3	Lost/Deleted	known in: G;MM	LoF	12.96	35.29	No	0.00269504	0.51413
CD52	1p36.11	Lost/Deleted	predicted passenger	ambiguous	22.22	44.12	No	0.00857117	0.51413
RCC1	1p35.3	Lost/Deleted	predicted passenger	ambiguous	22.22	42.16	No	0.0142044	0.51413
CHI3L2	1p13.3	Lost/Deleted	predicted passenger	ambiguous	20.37	37.25	No	0.0453688	0.654481
CLCA1	1p22.3	Lost/Deleted	predicted passenger	ambiguous	16.67	41.18	No	0.00215581	0.51413
CLCN6	1p36.22	Lost/Deleted	predicted passenger	ambiguous	20.37	42.16	No	0.00781555	0.51413
CLCNKA	1p36.13	Lost/Deleted	predicted passenger	ambiguous	22.22	44.12	No	0.00857117	0.51413
CLCNKB	1p36.13	Lost/Deleted	predicted passenger	ambiguous	22.22	44.12	No	0.00857117	0.51413
PLK3	1p34.1	Lost/Deleted	predicted passenger	ambiguous	12.96	33.33	No	0.00706649	0.51413
CNN3	1p21.3	Lost/Deleted	predicted passenger	ambiguous	18.52	40.2	No	0.00699763	0.51413
CNR2	1p36.11	Lost/Deleted	predicted passenger	ambiguous	24.07	43.14	No	0.0230378	0.589806
COL8A2	1p34.3	Lost/Deleted	predicted passenger	ambiguous	14.81	35.29	No	0.00845811	0.51413
COL9A2	1p34.2	Lost/Deleted	predicted passenger	ambiguous	14.81	33.33	No	0.0139828	0.51413
COL11A1	1p21.1	Lost/Deleted	predicted passenger	ambiguous	20.37	39.22	No	0.019823	0.554767
COL16A1	1p35.2	Lost/Deleted	predicted passenger	ambiguous	14.81	34.31	No	0.0136846	0.51413
CORT	1p36.22	Lost/Deleted	predicted passenger	ambiguous	18.52	41.18	No	0.00440309	0.51413
CPT2	1p32.3	Lost/Deleted	predicted passenger	ambiguous	11.11	34.31	No	0.00197282	0.51413
CRYZ	1p31.1	Lost/Deleted	predicted passenger	ambiguous	14.81	38.24	No	0.00307029	0.51413
CSF1	1p13.3	Lost/Deleted	predicted passenger	ambiguous	20.37	34.31	No	0.0961228	0.719369
CSF3R	1p34.3	Lost/Deleted	predicted passenger	Act	14.81	34.31	No	0.0136846	0.51413
CTBS	1p22.3	Lost/Deleted	predicted passenger	ambiguous	16.67	41.18	No	0.00215581	0.51413
CTH	1p31.1	Lost/Deleted	predicted passenger	ambiguous	14.81	38.24	No	0.00307029	0.51413
CTPS	1p34.2	Lost/Deleted	predicted passenger	ambiguous	14.81	33.33	No	0.0139828	0.51413
CYP2J2	1p32.1	Lost/Deleted	predicted passenger	ambiguous	14.81	35.29	No	0.00845811	0.51413
CYP4A11	1p33	Lost/Deleted	predicted passenger	ambiguous	12.96	35.29	No	0.00269504	0.51413
CYP4B1	1p33	Lost/Deleted	predicted passenger	ambiguous	12.96	35.29	No	0.00269504	0.51413
DAB1	1p32.2	Lost/Deleted	predicted passenger	ambiguous	14.81	35.29	No	0.00845811	0.51413
DBT	1p21.2	Lost/Deleted	predicted passenger	ambiguous	16.67	41.18	No	0.00215581	0.51413
GADD45A	1p31.3	Lost/Deleted	predicted passenger	ambiguous	14.81	37.25	No	0.00327283	0.51413
DDOST	1p36.12	Lost/Deleted	predicted passenger	ambiguous	22.22	41.18	No	0.0215122	0.585419
DFFA	1p36.22	Lost/Deleted	predicted passenger	ambiguous	18.52	41.18	No	0.00440309	0.51413
DFFB	1p36.32	Lost/Deleted	predicted passenger	ambiguous	16.67	42.16	No	0.00129066	0.51413
DHCR24	1p32.3	Lost/Deleted	predicted passenger	ambiguous	11.11	36.27	No	0.000670892	0.51413
DIO1	1p32.3	Lost/Deleted	predicted passenger	ambiguous	11.11	34.31	No	0.00197282	0.51413
DPH2	1p34.1	Lost/Deleted	predicted passenger	ambiguous	12.96	33.33	No	0.00706649	0.51413
DPYD	1p21.3	Lost/Deleted	predicted passenger	ambiguous	18.52	42.16	No	0.00418791	0.51413
DR1	1p22.1	Lost/Deleted	predicted passenger	ambiguous	18.52	43.14	No	0.00249397	0.51413
DVL1	1p36.33	Lost/Deleted	predicted passenger	ambiguous	16.67	42.16	No	0.00129066	0.51413
E2F2	1p36.12	Lost/Deleted	predicted passenger	ambiguous	24.07	43.14	No	0.0230378	0.589806
ECE1	1p36.12	Lost/Deleted	predicted passenger	ambiguous	24.07	42.16	No	0.0347748	0.608071
S1PR1	1p21.2	Lost/Deleted	predicted passenger	ambiguous	20.37	41.18	No	0.0124346	0.51413
EDN2	1p34.2	Lost/Deleted	predicted passenger	ambiguous	16.67	33.33	No	0.0375046	0.621864
PHC2	1p35.1	Lost/Deleted	predicted passenger	ambiguous	12.96	36.27	No	0.00251085	0.51413
CELSR2	1p13.3	Lost/Deleted	predicted passenger	ambiguous	20.37	36.27	No	0.0460375	0.654481
MEGF6	1p36.32	Lost/Deleted	predicted passenger	ambiguous	16.67	42.16	No	0.00129066	0.51413
EPHA2	1p36.13	Lost/Deleted	predicted passenger	LoF	22.22	44.12	No	0.00857117	0.51413
ELAVL4	1p33	Lost/Deleted	predicted passenger	ambiguous	12.96	35.29	No	0.00269504	0.51413
ENO1	1p36.23	Lost/Deleted	predicted passenger	ambiguous	18.52	42.16	No	0.00418791	0.51413
EPB41	1p35.3	Lost/Deleted	predicted passenger	LoF	20.37	40.2	No	0.013069	0.51413
EPHA8	1p36.12	Lost/Deleted	predicted passenger	ambiguous	22.22	43.14	No	0.0136106	0.51413
EPHB2	1p36.12	Lost/Deleted	predicted passenger	Act	24.07	44.12	No	0.0152197	0.51413
EPS15	1p32.3	Lost/Deleted	predicted passenger	Act	12.96	35.29	No	0.00269504	0.51413
EXTL1	1p36.11	Lost/Deleted	predicted passenger	LoF	22.22	43.14	No	0.0136106	0.51413
EXTL2	1p21.2	Lost/Deleted	predicted passenger	LoF	20.37	41.18	No	0.0124346	0.51413
EYA3	1p35.3	Lost/Deleted	predicted passenger	ambiguous	24.07	44.12	No	0.0152197	0.51413
F3	1p21.3	Lost/Deleted	predicted passenger	ambiguous	18.52	42.16	No	0.00418791	0.51413
FAAH	1p33	Lost/Deleted	predicted passenger	ambiguous	12.96	35.29	No	0.00269504	0.51413
FABP3	1p35.2	Lost/Deleted	predicted passenger	LoF	16.67	35.29	No	0.0160325	0.527769
FGR	1p36.11	Lost/Deleted	predicted passenger	ambiguous	24.07	44.12	No	0.0152197	0.51413
FHL3	1p34.3	Lost/Deleted	predicted passenger	ambiguous	12.96	34.31	No	0.00434367	0.51413
FOXE3	1p33	Lost/Deleted	predicted passenger	ambiguous	12.96	34.31	No	0.00434367	0.51413
FOXD2	1p33	Lost/Deleted	predicted passenger	ambiguous	12.96	34.31	No	0.00434367	0.51413
MTOR	1p36.22	Lost/Deleted	predicted passenger	Act	20.37	41.18	No	0.0124346	0.51413
FUCA1	1p36.11	Lost/Deleted	predicted passenger	ambiguous	24.07	43.14	No	0.0230378	0.589806
IFI6	1p36.11	Lost/Deleted	predicted passenger	ambiguous	24.07	44.12	No	0.0152197	0.51413
GABRD	1p36.33	Lost/Deleted	predicted passenger	ambiguous	16.67	42.16	No	0.00129066	0.51413
GALE	1p36.11	Lost/Deleted	predicted passenger	ambiguous	24.07	43.14	No	0.0230378	0.589806
GBP1	1p22.2	Lost/Deleted	predicted passenger	ambiguous	16.67	40.2	No	0.00363447	0.51413
GBP2	1p22.2	Lost/Deleted	predicted passenger	ambiguous	16.67	39.22	No	0.00384737	0.51413
GBP3	1p22.2	Lost/Deleted	predicted passenger	ambiguous	16.67	40.2	No	0.00363447	0.51413
GFI1	1p22.1	Lost/Deleted	predicted passenger	ambiguous	18.52	41.18	No	0.00440309	0.51413
GJA4	1p34.3	Lost/Deleted	predicted passenger	ambiguous	12.96	36.27	No	0.00251085	0.51413
GJB3	1p34.3	Lost/Deleted	predicted passenger	ambiguous	12.96	36.27	No	0.00251085	0.51413
GJB5	1p34.3	Lost/Deleted	predicted passenger	ambiguous	12.96	36.27	No	0.00251085	0.51413
GCLM	1p22.1	Lost/Deleted	predicted passenger	ambiguous	18.52	43.14	No	0.00249397	0.51413
GNAI3	1p13.3	Lost/Deleted	predicted passenger	ambiguous	20.37	36.27	No	0.0460375	0.654481
GNAT2	1p13.3	Lost/Deleted	predicted passenger	ambiguous	20.37	36.27	No	0.0460375	0.654481
GNB1	1p36.33	Lost/Deleted	predicted passenger	ambiguous	16.67	42.16	No	0.00129066	0.51413
GNG5	1p22.3	Lost/Deleted	predicted passenger	ambiguous	16.67	41.18	No	0.00215581	0.51413
SFN	1p36.11	Lost/Deleted	predicted passenger	LoF	24.07	44.12	No	0.0152197	0.51413
GPR3	1p36.11	Lost/Deleted	predicted passenger	ambiguous	24.07	44.12	No	0.0152197	0.51413
GPX7	1p32.3	Lost/Deleted	predicted passenger	ambiguous	12.96	35.29	No	0.00269504	0.51413
GRIK3	1p34.3	Lost/Deleted	predicted passenger	ambiguous	14.81	35.29	No	0.00845811	0.51413
GSTM1	1p13.3	Lost/Deleted	predicted passenger	LoF	20.37	35.29	No	0.0667648	0.703255
GSTM2	1p13.3	Lost/Deleted	predicted passenger	ambiguous	20.37	35.29	No	0.0667648	0.703255
GSTM3	1p13.3	Lost/Deleted	predicted passenger	ambiguous	20.37	35.29	No	0.0667648	0.703255
GSTM4	1p13.3	Lost/Deleted	predicted passenger	ambiguous	20.37	35.29	No	0.0667648	0.703255
GSTM5	1p13.3	Lost/Deleted	predicted passenger	ambiguous	20.37	35.29	No	0.0667648	0.703255
GTF2B	1p22.2	Lost/Deleted	predicted passenger	ambiguous	16.67	40.2	No	0.00363447	0.51413
GUCA2A	1p34.2	Lost/Deleted	predicted passenger	ambiguous	16.67	33.33	No	0.0375046	0.621864
GUCA2B	1p34.2	Lost/Deleted	predicted passenger	ambiguous	16.67	33.33	No	0.0375046	0.621864
HCRTR1	1p35.2	Lost/Deleted	predicted passenger	ambiguous	14.81	33.33	No	0.0139828	0.51413
HDAC1	1p35.1	Lost/Deleted	predicted passenger	ambiguous	14.81	35.29	No	0.00845811	0.51413
ZBTB48	1p36.31	Lost/Deleted	predicted passenger	ambiguous	18.52	39.22	No	0.0111692	0.51413
HMGN2	1p36.11	Lost/Deleted	predicted passenger	ambiguous	22.22	44.12	No	0.00857117	0.51413
HMGCL	1p36.11	Lost/Deleted	predicted passenger	ambiguous	24.07	43.14	No	0.0230378	0.589806
HMGCS2	1p12	Lost/Deleted	predicted passenger	ambiguous	12.96	24.51	No	0.099578	0.719369
HPCA	1p35.1	Lost/Deleted	predicted passenger	ambiguous	14.81	34.31	No	0.0136846	0.51413
HSD3B1	1p12	Lost/Deleted	predicted passenger	ambiguous	12.96	25.49	No	0.0982298	0.719369
HSD3B2	1p12	Lost/Deleted	predicted passenger	ambiguous	12.96	25.49	No	0.0982298	0.719369
IGSF3	1p13.1	Lost/Deleted	predicted passenger	ambiguous	14.81	33.33	No	0.0139828	0.51413
HSPG2	1p36.12	Lost/Deleted	predicted passenger	ambiguous	24.07	42.16	No	0.0347748	0.608071
HTR1D	1p36.12	Lost/Deleted	predicted passenger	ambiguous	24.07	43.14	No	0.0230378	0.589806
HTR6	1p36.13	Lost/Deleted	predicted passenger	ambiguous	22.22	43.14	No	0.0136106	0.51413
ID3	1p36.12	Lost/Deleted	predicted passenger	LoF	24.07	43.14	No	0.0230378	0.589806
CYR61	1p22.3	Lost/Deleted	predicted passenger	ambiguous	16.67	41.18	No	0.00215581	0.51413
IL12RB2	1p31.3	Lost/Deleted	predicted passenger	ambiguous	14.81	36.27	No	0.00524156	0.51413
TNFRSF9	1p36.23	Lost/Deleted	predicted passenger	ambiguous	20.37	42.16	No	0.00781555	0.51413
INPP5B	1p34.3	Lost/Deleted	predicted passenger	ambiguous	12.96	34.31	No	0.00434367	0.51413
IPP	1p34.1	Lost/Deleted	predicted passenger	ambiguous	12.96	33.33	No	0.00706649	0.51413
JAK1	1p31.3	Lost/Deleted	predicted passenger	Act	14.81	37.25	No	0.00327283	0.51413
JUN	1p32.1	Lost/Deleted	predicted passenger	Act	14.81	35.29	No	0.00845811	0.51413
KCNA2	1p13.3	Lost/Deleted	predicted passenger	ambiguous	20.37	36.27	No	0.0460375	0.654481
KCNA3	1p13.3	Lost/Deleted	predicted passenger	ambiguous	20.37	36.27	No	0.0460375	0.654481
KCNA10	1p13.3	Lost/Deleted	predicted passenger	ambiguous	20.37	36.27	No	0.0460375	0.654481
KCNC4	1p13.3	Lost/Deleted	predicted passenger	ambiguous	20.37	35.29	No	0.0667648	0.703255
KCND3	1p13.2	Lost/Deleted	predicted passenger	Act	20.37	40.2	No	0.013069	0.51413
STMN1	1p36.11	Lost/Deleted	predicted passenger	ambiguous	22.22	43.14	No	0.0136106	0.51413
LCK	1p35.1	Lost/Deleted	predicted passenger	Act	14.81	35.29	No	0.00845811	0.51413
LEPR	1p31.3	Lost/Deleted	predicted passenger	ambiguous	14.81	36.27	No	0.00524156	0.51413
TACSTD2	1p32.1	Lost/Deleted	predicted passenger	ambiguous	14.81	35.29	No	0.00845811	0.51413
MAGOH	1p32.3	Lost/Deleted	predicted passenger	ambiguous	11.11	34.31	No	0.00197282	0.51413
MATN1	1p35.2	Lost/Deleted	predicted passenger	ambiguous	18.52	38.24	No	0.0118288	0.51413
MFAP2	1p36.13	Lost/Deleted	predicted passenger	ambiguous	20.37	47.06	No	0.0010267	0.51413
MOV10	1p13.2	Lost/Deleted	predicted passenger	ambiguous	20.37	37.25	No	0.0453688	0.654481
MPL	1p34.2	Lost/Deleted	predicted passenger	Act	14.81	33.33	No	0.0139828	0.51413
MSH4	1p31.1	Lost/Deleted	predicted passenger	ambiguous	14.81	40.2	No	0.0010795	0.51413
MTF1	1p34.3	Lost/Deleted	predicted passenger	ambiguous	12.96	34.31	No	0.00434367	0.51413
MTHFR	1p36.22	Lost/Deleted	predicted passenger	ambiguous	20.37	42.16	No	0.00781555	0.51413
MUTYH	1p34.1	Lost/Deleted	predicted passenger	LoF	12.96	33.33	No	0.00706649	0.51413
MYCL1	1p34.2	Lost/Deleted	predicted passenger	Act	12.96	33.33	No	0.00706649	0.51413
NASP	1p34.1	Lost/Deleted	predicted passenger	ambiguous	12.96	33.33	No	0.00706649	0.51413
NBL1	1p36.13	Lost/Deleted	predicted passenger	LoF	22.22	43.14	No	0.0136106	0.51413
NDUFS5	1p34.3	Lost/Deleted	predicted passenger	ambiguous	11.11	33.33	No	0.00213132	0.51413
NFIA	1p31.3	Lost/Deleted	predicted passenger	ambiguous	14.81	33.33	No	0.0139828	0.51413
NFYC	1p34.2	Lost/Deleted	predicted passenger	ambiguous	14.81	33.33	No	0.0139828	0.51413
NGF	1p13.2	Lost/Deleted	predicted passenger	ambiguous	16.67	31.37	No	0.0564599	0.675764
NHLH2	1p13.1	Lost/Deleted	predicted passenger	ambiguous	16.67	34.31	No	0.0245433	0.589806
NOTCH2	1p12	Lost/Deleted	predicted passenger	ambiguous	5.56	7.84	No	0.748878	1
NPPA	1p36.22	Lost/Deleted	predicted passenger	ambiguous	20.37	42.16	No	0.00781555	0.51413
NPPB	1p36.22	Lost/Deleted	predicted passenger	ambiguous	20.37	42.16	No	0.00781555	0.51413
NRAS	1p13.2	Lost/Deleted	predicted passenger	Act	16.67	32.35	No	0.0385219	0.621864
NRD1	1p32.3	Lost/Deleted	predicted passenger	ambiguous	12.96	35.29	No	0.00269504	0.51413
YBX1	1p34.2	Lost/Deleted	predicted passenger	Act	14.81	33.33	No	0.0139828	0.51413
ROR1	1p31.3	Lost/Deleted	predicted passenger	ambiguous	14.81	35.29	No	0.00845811	0.51413
OPRD1	1p35.3	Lost/Deleted	predicted passenger	ambiguous	20.37	41.18	No	0.0124346	0.51413
ORC1	1p32.3	Lost/Deleted	predicted passenger	ambiguous	12.96	35.29	No	0.00269504	0.51413
OVGP1	1p13.2	Lost/Deleted	predicted passenger	ambiguous	20.37	38.24	No	0.0300646	0.589806
PAFAH2	1p36.11	Lost/Deleted	predicted passenger	ambiguous	22.22	43.14	No	0.0136106	0.51413
PRDX1	1p34.1	Lost/Deleted	predicted passenger	ambiguous	12.96	33.33	No	0.00706649	0.51413
PAX7	1p36.13	Lost/Deleted	predicted passenger	Act	20.37	44.12	No	0.00471666	0.51413
PDE4B	1p31.3	Lost/Deleted	predicted passenger	ambiguous	14.81	35.29	No	0.00845811	0.51413
PEX10	1p36.32	Lost/Deleted	predicted passenger	ambiguous	16.67	42.16	No	0.00129066	0.51413
PEX14	1p36.22	Lost/Deleted	predicted passenger	ambiguous	18.52	41.18	No	0.00440309	0.51413
PGD	1p36.22	Lost/Deleted	predicted passenger	ambiguous	18.52	41.18	No	0.00440309	0.51413
PGM1	1p31.3	Lost/Deleted	predicted passenger	ambiguous	14.81	34.31	No	0.0136846	0.51413
PIK3CD	1p36.22	Lost/Deleted	predicted passenger	Act	18.52	42.16	No	0.00418791	0.51413
PIN1P1	1p31.1	Lost/Deleted	predicted passenger	ambiguous	14.81	37.25	No	0.00327283	0.51413
PLA2G2A	1p36.13	Lost/Deleted	predicted passenger	LoF	22.22	42.16	No	0.0142044	0.51413
PLA2G5	1p36.13	Lost/Deleted	predicted passenger	ambiguous	22.22	42.16	No	0.0142044	0.51413
PLOD1	1p36.22	Lost/Deleted	predicted passenger	ambiguous	20.37	42.16	No	0.00781555	0.51413
EXOSC10	1p36.22	Lost/Deleted	predicted passenger	ambiguous	20.37	42.16	No	0.00781555	0.51413
POU3F1	1p34.3	Lost/Deleted	predicted passenger	ambiguous	12.96	34.31	No	0.00434367	0.51413
PPP1R8	1p35.3	Lost/Deleted	predicted passenger	ambiguous	24.07	44.12	No	0.0152197	0.51413
PPT1	1p34.2	Lost/Deleted	predicted passenger	ambiguous	14.81	33.33	No	0.0139828	0.51413
PRKAA2	1p32.2	Lost/Deleted	predicted passenger	ambiguous	11.11	35.29	No	0.00114188	0.51413
PRKACB	1p31.1	Lost/Deleted	predicted passenger	ambiguous	16.67	42.16	No	0.00129066	0.51413
PKN2	1p22.2	Lost/Deleted	predicted passenger	ambiguous	16.67	40.2	No	0.00363447	0.51413
PRKCZ	1p36.33	Lost/Deleted	predicted passenger	ambiguous	16.67	42.16	No	0.00129066	0.51413
PSMA5	1p13.3	Lost/Deleted	predicted passenger	ambiguous	20.37	35.29	No	0.0667648	0.703255
PSMB2	1p34.3	Lost/Deleted	predicted passenger	ambiguous	14.81	36.27	No	0.00524156	0.51413
PTAFR	1p35.3	Lost/Deleted	predicted passenger	ambiguous	22.22	43.14	No	0.0136106	0.51413
PTGER3	1p31.1	Lost/Deleted	predicted passenger	ambiguous	14.81	38.24	No	0.00307029	0.51413
PTGFR	1p31.1	Lost/Deleted	predicted passenger	ambiguous	14.81	37.25	No	0.00327283	0.51413
PTGFRN	1p13.1	Lost/Deleted	predicted passenger	ambiguous	14.81	32.35	No	0.0215496	0.585419
PTPRF	1p34.2	Lost/Deleted	predicted passenger	Act	14.81	33.33	No	0.0139828	0.51413
ABCD3	1p21.3	Lost/Deleted	predicted passenger	ambiguous	18.52	42.16	No	0.00418791	0.51413
RAB3B	1p32.3	Lost/Deleted	predicted passenger	ambiguous	12.96	34.31	No	0.00434367	0.51413
RABGGTB	1p31.1	Lost/Deleted	predicted passenger	ambiguous	14.81	39.22	No	0.00181056	0.51413
RAP1A	1p13.2	Lost/Deleted	predicted passenger	LoF	20.37	38.24	No	0.0300646	0.589806
RAP1GAP	1p36.12	Lost/Deleted	predicted passenger	LoF	24.07	42.16	No	0.0347748	0.608071
RBBP4	1p35.1	Lost/Deleted	predicted passenger	ambiguous	16.67	35.29	No	0.0160325	0.527769
RHCE	1p36.11	Lost/Deleted	predicted passenger	ambiguous	22.22	44.12	No	0.00857117	0.51413
RHD	1p36.11	Lost/Deleted	predicted passenger	ambiguous	22.22	44.12	No	0.00857117	0.51413
RLF	1p34.2	Lost/Deleted	predicted passenger	ambiguous	14.81	33.33	No	0.0139828	0.51413
SNORD21	1p22.1	Lost/Deleted	predicted passenger	ambiguous	18.52	43.14	No	0.00249397	0.51413
RPA2	1p35.3	Lost/Deleted	predicted passenger	ambiguous	24.07	44.12	No	0.0152197	0.51413
RPE65	1p31.3	Lost/Deleted	predicted passenger	ambiguous	14.81	37.25	No	0.00327283	0.51413
RPL5	1p22.1	Lost/Deleted	predicted passenger	LoF	18.52	43.14	No	0.00249397	0.51413
RPL11	1p36.11	Lost/Deleted	predicted passenger	ambiguous	24.07	43.14	No	0.0230378	0.589806
RPL22	1p36.31	Lost/Deleted	predicted passenger	Act	18.52	39.22	No	0.0111692	0.51413
RPS6KA1	1p36.11	Lost/Deleted	predicted passenger	ambiguous	22.22	44.12	No	0.00857117	0.51413
RPS8	1p34.1	Lost/Deleted	predicted passenger	ambiguous	12.96	33.33	No	0.00706649	0.51413
RSC1A1	1p36.21	Lost/Deleted	predicted passenger	ambiguous	22.22	44.12	No	0.00857117	0.51413
SORT1	1p13.3	Lost/Deleted	predicted passenger	ambiguous	20.37	36.27	No	0.0460375	0.654481
SARS	1p13.3	Lost/Deleted	predicted passenger	ambiguous	20.37	36.27	No	0.0460375	0.654481
SCNN1D	1p36.33	Lost/Deleted	predicted passenger	ambiguous	16.67	42.16	No	0.00129066	0.51413
SCP2	1p32.3	Lost/Deleted	predicted passenger	ambiguous	12.96	35.29	No	0.00269504	0.51413
SDHB	1p36.13	Lost/Deleted	predicted driver	LoF	20.37	46.08	No	0.00169091	0.51413
SFPQ	1p34.3	Lost/Deleted	predicted passenger	Act	14.81	35.29	No	0.00845811	0.51413
SRSF4	1p35.3	Lost/Deleted	predicted passenger	ambiguous	20.37	39.22	No	0.019823	0.554767
ST3GAL3	1p34.1	Lost/Deleted	predicted passenger	ambiguous	12.96	33.33	No	0.00706649	0.51413
STIL	1p33	Lost/Deleted	predicted passenger	Act	12.96	34.31	No	0.00434367	0.51413
SKI	1p36.33	Lost/Deleted	predicted passenger	ambiguous	16.67	42.16	No	0.00129066	0.51413
SLC1A7	1p32.3	Lost/Deleted	predicted passenger	ambiguous	11.11	34.31	No	0.00197282	0.51413
SLC2A1	1p34.2	Lost/Deleted	predicted passenger	ambiguous	14.81	33.33	No	0.0139828	0.51413
SLC2A5	1p36.23	Lost/Deleted	predicted passenger	ambiguous	18.52	42.16	No	0.00418791	0.51413
SLC6A9	1p34.1	Lost/Deleted	predicted passenger	ambiguous	12.96	33.33	No	0.00706649	0.51413
SLC9A1	1p36.11	Lost/Deleted	predicted passenger	ambiguous	24.07	45.1	No	0.0146798	0.51413
SLC16A1	1p13.2	Lost/Deleted	predicted passenger	ambiguous	20.37	37.25	No	0.0453688	0.654481
SRM	1p36.22	Lost/Deleted	predicted passenger	ambiguous	20.37	42.16	No	0.00781555	0.51413
STXBP3	1p13.3	Lost/Deleted	predicted passenger	ambiguous	20.37	39.22	No	0.019823	0.554767
SYCP1	1p13.2	Lost/Deleted	predicted passenger	ambiguous	16.67	32.35	No	0.0385219	0.621864
TAF12	1p35.3	Lost/Deleted	predicted passenger	ambiguous	22.22	42.16	No	0.0142044	0.51413
TAF13	1p13.3	Lost/Deleted	predicted passenger	ambiguous	20.37	37.25	No	0.0453688	0.654481
TAL1	1p33	Lost/Deleted	predicted passenger	Act	12.96	34.31	No	0.00434367	0.51413
TBX15	1p12	Lost/Deleted	predicted passenger	ambiguous	12.96	29.41	No	0.0287396	0.589806
TCEA3	1p36.12	Lost/Deleted	predicted passenger	ambiguous	24.07	43.14	No	0.0230378	0.589806
TCEB3	1p36.11	Lost/Deleted	predicted passenger	ambiguous	24.07	43.14	No	0.0230378	0.589806
TGFBR3	1p22.1	Lost/Deleted	predicted passenger	LoF	18.52	41.18	No	0.00440309	0.51413
TIE1	1p34.2	Lost/Deleted	predicted passenger	ambiguous	14.81	33.33	No	0.0139828	0.51413
TNFRSF1B	1p36.22	Lost/Deleted	predicted passenger	ambiguous	20.37	43.14	No	0.00492634	0.51413
TP73	1p36.32	Lost/Deleted	predicted passenger	LoF	16.67	42.16	No	0.00129066	0.51413
TSHB	1p13.2	Lost/Deleted	predicted passenger	ambiguous	16.67	31.37	No	0.0564599	0.675764
TTC4	1p32.3	Lost/Deleted	predicted passenger	LoF	11.11	35.29	No	0.00114188	0.51413
TNFRSF4	1p36.33	Lost/Deleted	predicted passenger	ambiguous	16.67	42.16	No	0.00129066	0.51413
UQCRH	1p34.1	Lost/Deleted	predicted passenger	ambiguous	12.96	34.31	No	0.00434367	0.51413
UROD	1p34.1	Lost/Deleted	predicted passenger	ambiguous	12.96	33.33	No	0.00706649	0.51413
USP1	1p31.3	Lost/Deleted	predicted passenger	ambiguous	14.81	34.31	No	0.0136846	0.51413
VCAM1	1p21.2	Lost/Deleted	predicted passenger	ambiguous	20.37	41.18	No	0.0124346	0.51413
WNT2B	1p13.2	Lost/Deleted	predicted passenger	ambiguous	20.37	38.24	No	0.0300646	0.589806
ZSCAN20	1p35.1	Lost/Deleted	predicted passenger	ambiguous	12.96	36.27	No	0.00251085	0.51413
ZBTB17	1p36.13	Lost/Deleted	predicted passenger	ambiguous	22.22	44.12	No	0.00857117	0.51413
SLC30A2	1p36.11	Lost/Deleted	predicted passenger	ambiguous	22.22	43.14	No	0.0136106	0.51413
LUZP1	1p36.12	Lost/Deleted	predicted passenger	ambiguous	24.07	43.14	No	0.0230378	0.589806
PRDM2	1p36.21	Lost/Deleted	predicted passenger	LoF	22.22	42.16	No	0.0142044	0.51413
DNALI1	1p34.3	Lost/Deleted	predicted passenger	ambiguous	12.96	34.31	No	0.00434367	0.51413
LRP8	1p32.3	Lost/Deleted	predicted passenger	ambiguous	11.11	34.31	No	0.00197282	0.51413
LAPTM5	1p35.2	Lost/Deleted	predicted passenger	ambiguous	18.52	38.24	No	0.0118288	0.51413
BSND	1p32.3	Lost/Deleted	predicted passenger	ambiguous	11.11	37.25	No	0.000637836	0.51413
CSDE1	1p13.2	Lost/Deleted	predicted passenger	LoF	16.67	32.35	No	0.0385219	0.621864
EVI5	1p22.1	Lost/Deleted	predicted passenger	ambiguous	18.52	43.14	No	0.00249397	0.51413
PTP4A2	1p35.2	Lost/Deleted	predicted passenger	ambiguous	14.81	34.31	No	0.0136846	0.51413
ARID1A	1p36.11	Lost/Deleted	known in: OVCC;RCCC;BRCA	LoF	24.07	45.1	No	0.0146798	0.51413
CDC7	1p22.2	Lost/Deleted	predicted passenger	ambiguous	18.52	41.18	No	0.00440309	0.51413
BCAR3	1p22.1	Lost/Deleted	predicted passenger	ambiguous	18.52	43.14	No	0.00249397	0.51413
SNHG3	1p35.3	Lost/Deleted	predicted passenger	ambiguous	22.22	42.16	No	0.0142044	0.51413
NR0B2	1p36.11	Lost/Deleted	predicted passenger	LoF	24.07	45.1	No	0.0146798	0.51413
RAD54L	1p34.1	Lost/Deleted	predicted passenger	ambiguous	12.96	34.31	No	0.00434367	0.51413
TTF2	1p13.1	Lost/Deleted	predicted passenger	ambiguous	14.81	31.37	No	0.0332121	0.59701
PIK3R3	1p34.1	Lost/Deleted	predicted passenger	Act	12.96	34.31	No	0.00434367	0.51413
MMP23B	1p36.33	Lost/Deleted	predicted passenger	ambiguous	16.67	42.16	No	0.00129066	0.51413
MMP23A	1p36.33	Lost/Deleted	predicted passenger	ambiguous	16.67	42.16	No	0.00129066	0.51413
KCNAB2	1p36.31	Lost/Deleted	predicted passenger	ambiguous	18.52	39.22	No	0.0111692	0.51413
LMO4	1p22.3	Lost/Deleted	predicted passenger	ambiguous	16.67	41.18	No	0.00215581	0.51413
FCN3	1p36.11	Lost/Deleted	predicted passenger	ambiguous	24.07	45.1	No	0.0146798	0.51413
CDC14A	1p21.2	Lost/Deleted	predicted passenger	ambiguous	20.37	41.18	No	0.0124346	0.51413
YARS	1p35.1	Lost/Deleted	predicted passenger	ambiguous	16.67	35.29	No	0.0160325	0.527769
MKNK1	1p33	Lost/Deleted	predicted passenger	ambiguous	12.96	35.29	No	0.00269504	0.51413
AKR7A2	1p36.13	Lost/Deleted	predicted passenger	ambiguous	22.22	45.1	No	0.00540535	0.51413
PPAP2B	1p32.2	Lost/Deleted	predicted passenger	ambiguous	11.11	36.27	No	0.000670892	0.51413
RTCD1	1p21.2	Lost/Deleted	predicted passenger	ambiguous	16.67	41.18	No	0.00215581	0.51413
PTCH2	1p34.1	Lost/Deleted	predicted passenger	LoF	12.96	33.33	No	0.00706649	0.51413
ALDH4A1	1p36.13	Lost/Deleted	predicted passenger	ambiguous	20.37	44.12	No	0.00471666	0.51413
EIF3I	1p35.1	Lost/Deleted	predicted passenger	ambiguous	14.81	35.29	No	0.00845811	0.51413
EIF4G3	1p36.12	Lost/Deleted	predicted passenger	Act	24.07	41.18	No	0.0361183	0.621864
B4GALT2	1p34.1	Lost/Deleted	predicted passenger	ambiguous	12.96	33.33	No	0.00706649	0.51413
TNFRSF25	1p36.31	Lost/Deleted	predicted passenger	ambiguous	18.52	39.22	No	0.0111692	0.51413
PABPC4	1p34.3	Lost/Deleted	predicted passenger	ambiguous	12.96	33.33	No	0.00706649	0.51413
TNFRSF14	1p36.32	Lost/Deleted	predicted passenger	LoF	16.67	42.16	No	0.00129066	0.51413
TNFRSF18	1p36.33	Lost/Deleted	predicted passenger	ambiguous	16.67	42.16	No	0.00129066	0.51413
FPGT	1p31.1	Lost/Deleted	predicted passenger	ambiguous	14.81	38.24	No	0.00307029	0.51413
PER3	1p36.23	Lost/Deleted	predicted passenger	ambiguous	18.52	43.14	No	0.00249397	0.51413
FUBP1	1p31.1	Lost/Deleted	predicted passenger	LoF	14.81	39.22	No	0.00181056	0.51413
EIF2B3	1p34.1	Lost/Deleted	predicted passenger	ambiguous	12.96	33.33	No	0.00706649	0.51413
BCL10	1p22.3	Lost/Deleted	predicted passenger	ambiguous	16.67	41.18	No	0.00215581	0.51413
ARTN	1p34.1	Lost/Deleted	predicted passenger	ambiguous	12.96	33.33	No	0.00706649	0.51413
MAP3K6	1p36.11	Lost/Deleted	predicted passenger	ambiguous	24.07	45.1	No	0.0146798	0.51413
DIRAS3	1p31.3	Lost/Deleted	predicted passenger	LoF	14.81	37.25	No	0.00327283	0.51413
SLC16A4	1p13.3	Lost/Deleted	predicted passenger	ambiguous	20.37	36.27	No	0.0460375	0.654481
KCNQ4	1p34.2	Lost/Deleted	predicted passenger	ambiguous	14.81	33.33	No	0.0139828	0.51413
ZMYM4	1p34.3	Lost/Deleted	predicted passenger	LoF	14.81	35.29	No	0.00845811	0.51413
ZMYM6	1p34.3	Lost/Deleted	predicted passenger	ambiguous	14.81	36.27	No	0.00524156	0.51413
DHRS3	1p36.22	Lost/Deleted	predicted passenger	ambiguous	20.37	44.12	No	0.00471666	0.51413
SRSF11	1p31.1	Lost/Deleted	predicted passenger	ambiguous	14.81	38.24	No	0.00307029	0.51413
VAMP3	1p36.23	Lost/Deleted	predicted passenger	ambiguous	18.52	43.14	No	0.00249397	0.51413
ZFYVE9	1p32.3	Lost/Deleted	predicted passenger	ambiguous	12.96	35.29	No	0.00269504	0.51413
CD101	1p13.1	Lost/Deleted	predicted passenger	ambiguous	14.81	31.37	No	0.0332121	0.59701
SEP15	1p22.3	Lost/Deleted	predicted passenger	ambiguous	16.67	41.18	No	0.00215581	0.51413
ZRANB2	1p31.1	Lost/Deleted	predicted passenger	ambiguous	14.81	38.24	No	0.00307029	0.51413
SNRNP40	1p35.2	Lost/Deleted	predicted passenger	ambiguous	16.67	36.27	No	0.0105026	0.51413
ARHGAP29	1p22.1	Lost/Deleted	predicted passenger	LoF	18.52	43.14	No	0.00249397	0.51413
C1orf38	1p35.3	Lost/Deleted	predicted passenger	ambiguous	24.07	44.12	No	0.0152197	0.51413
TMEM59	1p32.3	Lost/Deleted	predicted passenger	ambiguous	11.11	34.31	No	0.00197282	0.51413
H6PD	1p36.22	Lost/Deleted	predicted passenger	ambiguous	18.52	42.16	No	0.00418791	0.51413
CLCA3P	1p22.3	Lost/Deleted	predicted passenger	ambiguous	16.67	41.18	No	0.00215581	0.51413
CLCA2	1p22.3	Lost/Deleted	predicted passenger	ambiguous	16.67	42.16	No	0.00129066	0.51413
ISG15	1p36.33	Lost/Deleted	predicted passenger	LoF	16.67	42.16	No	0.00129066	0.51413
PLCH2	1p36.32	Lost/Deleted	predicted passenger	ambiguous	16.67	42.16	No	0.00129066	0.51413
HS2ST1	1p22.3	Lost/Deleted	predicted passenger	ambiguous	16.67	42.16	No	0.00129066	0.51413
IPO13	1p34.1	Lost/Deleted	predicted passenger	ambiguous	12.96	33.33	No	0.00706649	0.51413
SDC3	1p35.2	Lost/Deleted	predicted passenger	ambiguous	18.52	39.22	No	0.0111692	0.51413
KDM4A	1p34.1	Lost/Deleted	predicted passenger	ambiguous	12.96	33.33	No	0.00706649	0.51413
CROCC	1p36.13	Lost/Deleted	predicted passenger	ambiguous	20.37	47.06	No	0.0010267	0.51413
PUM1	1p35.2	Lost/Deleted	predicted passenger	ambiguous	18.52	38.24	No	0.0118288	0.51413
CEP104	1p36.32	Lost/Deleted	predicted passenger	ambiguous	16.67	42.16	No	0.00129066	0.51413
RIMS3	1p34.2	Lost/Deleted	predicted passenger	ambiguous	14.81	33.33	No	0.0139828	0.51413
KIAA0494	1p33	Lost/Deleted	predicted passenger	ambiguous	12.96	35.29	No	0.00269504	0.51413
DNAJC6	1p31.3	Lost/Deleted	predicted passenger	ambiguous	14.81	36.27	No	0.00524156	0.51413
LRIG2	1p13.2	Lost/Deleted	predicted passenger	ambiguous	16.67	37.25	No	0.00983545	0.51413
LPPR4	1p21.2	Lost/Deleted	predicted passenger	ambiguous	16.67	41.18	No	0.00215581	0.51413
KLHL21	1p36.31	Lost/Deleted	predicted passenger	ambiguous	18.52	40.2	No	0.00699763	0.51413
SLC35E2	1p36.33	Lost/Deleted	predicted passenger	ambiguous	16.67	42.16	No	0.00129066	0.51413
ZBTB40	1p36.12	Lost/Deleted	predicted passenger	ambiguous	24.07	42.16	No	0.0347748	0.608071
MFN2	1p36.22	Lost/Deleted	predicted passenger	ambiguous	20.37	42.16	No	0.00781555	0.51413
THRAP3	1p34.3	Lost/Deleted	predicted passenger	Act	14.81	34.31	No	0.0136846	0.51413
INSL5	1p31.3	Lost/Deleted	predicted passenger	ambiguous	14.81	35.29	No	0.00845811	0.51413
PIGK	1p31.1	Lost/Deleted	predicted passenger	ambiguous	14.81	39.22	No	0.00181056	0.51413
PTPRU	1p35.3	Lost/Deleted	predicted passenger	Act	18.52	38.24	No	0.0118288	0.51413
TSPAN2	1p13.2	Lost/Deleted	predicted passenger	ambiguous	16.67	31.37	No	0.0564599	0.675764
TSPAN1	1p34.1	Lost/Deleted	predicted passenger	ambiguous	12.96	35.29	No	0.00269504	0.51413
CELA3A	1p36.12	Lost/Deleted	predicted passenger	ambiguous	24.07	42.16	No	0.0347748	0.608071
PDZK1IP1	1p33	Lost/Deleted	predicted passenger	ambiguous	12.96	34.31	No	0.00434367	0.51413
WASF2	1p36.11	Lost/Deleted	predicted passenger	ambiguous	24.07	44.12	No	0.0152197	0.51413
INADL	1p31.3	Lost/Deleted	predicted passenger	ambiguous	14.81	34.31	No	0.0136846	0.51413
ANGPTL7	1p36.22	Lost/Deleted	predicted passenger	ambiguous	20.37	42.16	No	0.00781555	0.51413
HNRNPR	1p36.12	Lost/Deleted	predicted passenger	ambiguous	24.07	43.14	No	0.0230378	0.589806
SRRM1	1p36.11	Lost/Deleted	predicted passenger	ambiguous	24.07	43.14	No	0.0230378	0.589806
CNKSR1	1p36.11	Lost/Deleted	predicted passenger	ambiguous	22.22	44.12	No	0.00857117	0.51413
ZMPSTE24	1p34.2	Lost/Deleted	predicted passenger	ambiguous	14.81	33.33	No	0.0139828	0.51413
UBE4B	1p36.22	Lost/Deleted	predicted passenger	LoF	18.52	40.2	No	0.00699763	0.51413
BCAS2	1p13.2	Lost/Deleted	predicted passenger	ambiguous	16.67	32.35	No	0.0385219	0.621864
AKR1A1	1p34.1	Lost/Deleted	predicted passenger	ambiguous	12.96	33.33	No	0.00706649	0.51413
WARS2	1p12	Lost/Deleted	predicted passenger	ambiguous	12.96	28.43	No	0.0299713	0.589806
CEPT1	1p13.3	Lost/Deleted	predicted passenger	ambiguous	20.37	37.25	No	0.0453688	0.654481
TESK2	1p34.1	Lost/Deleted	predicted passenger	ambiguous	12.96	33.33	No	0.00706649	0.51413
PPIE	1p34.2	Lost/Deleted	predicted passenger	ambiguous	12.96	33.33	No	0.00706649	0.51413
VAV3	1p13.3	Lost/Deleted	predicted passenger	ambiguous	20.37	39.22	No	0.019823	0.554767
MAD2L2	1p36.22	Lost/Deleted	predicted passenger	ambiguous	20.37	42.16	No	0.00781555	0.51413
PPIH	1p34.2	Lost/Deleted	predicted passenger	ambiguous	14.81	33.33	No	0.0139828	0.51413
CAP1	1p34.2	Lost/Deleted	predicted passenger	ambiguous	14.81	33.33	No	0.0139828	0.51413
LRRC41	1p34.1	Lost/Deleted	predicted passenger	ambiguous	12.96	34.31	No	0.00434367	0.51413
HBXIP	1p13.3	Lost/Deleted	predicted passenger	ambiguous	20.37	36.27	No	0.0460375	0.654481
IFI44	1p31.1	Lost/Deleted	predicted passenger	ambiguous	14.81	40.2	No	0.0010795	0.51413
PDPN	1p36.21	Lost/Deleted	predicted passenger	ambiguous	20.37	42.16	No	0.00781555	0.51413
KHDRBS1	1p35.1	Lost/Deleted	predicted passenger	ambiguous	14.81	35.29	No	0.00845811	0.51413
GMEB1	1p35.3	Lost/Deleted	predicted passenger	ambiguous	20.37	42.16	No	0.00781555	0.51413
AP4B1	1p13.2	Lost/Deleted	predicted passenger	ambiguous	16.67	33.33	No	0.0375046	0.621864
NUDC	1p36.11	Lost/Deleted	predicted passenger	ambiguous	24.07	45.1	No	0.0146798	0.51413
PHTF1	1p13.2	Lost/Deleted	predicted passenger	ambiguous	16.67	33.33	No	0.0375046	0.621864
MASP2	1p36.22	Lost/Deleted	predicted passenger	ambiguous	20.37	42.16	No	0.00781555	0.51413
AHCYL1	1p13.3	Lost/Deleted	predicted passenger	ambiguous	20.37	34.31	No	0.0961228	0.719369
SRSF10	1p36.11	Lost/Deleted	predicted passenger	ambiguous	24.07	43.14	No	0.0230378	0.589806
WDR3	1p12	Lost/Deleted	predicted passenger	ambiguous	12.96	31.37	No	0.011875	0.51413
MAN1A2	1p12	Lost/Deleted	predicted passenger	ambiguous	12.96	30.39	No	0.018455	0.554767
UTS2	1p36.23	Lost/Deleted	predicted passenger	ambiguous	20.37	42.16	No	0.00781555	0.51413
SF3A3	1p34.3	Lost/Deleted	predicted passenger	LoF	12.96	34.31	No	0.00434367	0.51413
IFI44L	1p31.1	Lost/Deleted	predicted passenger	ambiguous	14.81	39.22	No	0.00181056	0.51413
EBNA1BP2	1p34.2	Lost/Deleted	predicted passenger	ambiguous	14.81	33.33	No	0.0139828	0.51413
KIF2C	1p34.1	Lost/Deleted	predicted passenger	ambiguous	12.96	33.33	No	0.00706649	0.51413
RER1	1p36.32	Lost/Deleted	predicted passenger	ambiguous	16.67	42.16	No	0.00129066	0.51413
DNAJB4	1p31.1	Lost/Deleted	predicted passenger	LoF	14.81	38.24	No	0.00307029	0.51413
ADAM30	1p12	Lost/Deleted	predicted passenger	ambiguous	12.96	24.51	No	0.099578	0.719369
RCAN3	1p36.11	Lost/Deleted	predicted passenger	ambiguous	24.07	43.14	No	0.0230378	0.589806
FAF1	1p32.3	Lost/Deleted	predicted passenger	LoF	12.96	35.29	No	0.00269504	0.51413
GLMN	1p22.1	Lost/Deleted	predicted passenger	ambiguous	18.52	41.18	No	0.00440309	0.51413
HHLA3	1p31.1	Lost/Deleted	predicted passenger	ambiguous	14.81	38.24	No	0.00307029	0.51413
MST1P2	1p36.13	Lost/Deleted	predicted passenger	ambiguous	20.37	47.06	No	0.0010267	0.51413
DDX20	1p13.2	Lost/Deleted	predicted passenger	ambiguous	20.37	38.24	No	0.0300646	0.589806
MST1P9	1p36.13	Lost/Deleted	predicted passenger	ambiguous	20.37	47.06	No	0.0010267	0.51413
PADI2	1p36.13	Lost/Deleted	predicted passenger	ambiguous	20.37	46.08	No	0.00169091	0.51413
LYPLA2	1p36.11	Lost/Deleted	predicted passenger	ambiguous	24.07	43.14	No	0.0230378	0.589806
PARK7	1p36.23	Lost/Deleted	predicted passenger	LoF	20.37	42.16	No	0.00781555	0.51413
CTRC	1p36.21	Lost/Deleted	predicted passenger	ambiguous	22.22	44.12	No	0.00857117	0.51413
ACOT7	1p36.31	Lost/Deleted	predicted passenger	ambiguous	18.52	39.22	No	0.0111692	0.51413
CLCA4	1p22.3	Lost/Deleted	predicted passenger	ambiguous	16.67	41.18	No	0.00215581	0.51413
MTF2	1p22.1	Lost/Deleted	predicted passenger	ambiguous	18.52	43.14	No	0.00249397	0.51413
DNAJC8	1p35.3	Lost/Deleted	predicted passenger	ambiguous	22.22	43.14	No	0.0136106	0.51413
NTNG1	1p13.3	Lost/Deleted	predicted passenger	ambiguous	20.37	37.25	No	0.0453688	0.654481
CLSTN1	1p36.22	Lost/Deleted	predicted passenger	ambiguous	18.52	42.16	No	0.00418791	0.51413
FOXJ3	1p34.2	Lost/Deleted	predicted passenger	ambiguous	16.67	33.33	No	0.0375046	0.621864
WDR47	1p13.3	Lost/Deleted	predicted passenger	ambiguous	20.37	38.24	No	0.0300646	0.589806
SCMH1	1p34.2	Lost/Deleted	predicted passenger	ambiguous	16.67	33.33	No	0.0375046	0.621864
AKR7A3	1p36.13	Lost/Deleted	predicted passenger	ambiguous	22.22	45.1	No	0.00540535	0.51413
TTC39A	1p32.3	Lost/Deleted	predicted passenger	ambiguous	12.96	35.29	No	0.00269504	0.51413
SPEN	1p36.21	Lost/Deleted	predicted passenger	ambiguous	22.22	44.12	No	0.00857117	0.51413
KDM1A	1p36.12	Lost/Deleted	predicted passenger	ambiguous	24.07	43.14	No	0.0230378	0.589806
USP33	1p31.1	Lost/Deleted	predicted passenger	ambiguous	14.81	39.22	No	0.00181056	0.51413
WDTC1	1p36.11	Lost/Deleted	predicted passenger	ambiguous	24.07	45.1	No	0.0146798	0.51413
KIAA0090	1p36.13	Lost/Deleted	predicted passenger	ambiguous	22.22	45.1	No	0.00540535	0.51413
KIF1B	1p36.22	Lost/Deleted	predicted passenger	LoF	18.52	40.2	No	0.00699763	0.51413
MAST2	1p34.1	Lost/Deleted	predicted passenger	ambiguous	12.96	34.31	No	0.00434367	0.51413
NCDN	1p34.3	Lost/Deleted	predicted passenger	ambiguous	14.81	36.27	No	0.00524156	0.51413
CLCC1	1p13.3	Lost/Deleted	predicted passenger	Act	20.37	38.24	No	0.0300646	0.589806
SLC35D1	1p31.3	Lost/Deleted	predicted passenger	ambiguous	14.81	35.29	No	0.00845811	0.51413
PLEKHM2	1p36.21	Lost/Deleted	predicted passenger	ambiguous	22.22	44.12	No	0.00857117	0.51413
OTUD3	1p36.13	Lost/Deleted	predicted passenger	ambiguous	22.22	41.18	No	0.0215122	0.585419
KAZN	1p36.21	Lost/Deleted	predicted passenger	ambiguous	22.22	43.14	No	0.0136106	0.51413
CAMTA1	1p36.31	Lost/Deleted	predicted passenger	Act	18.52	41.18	No	0.00440309	0.51413
LPHN2	1p31.1	Lost/Deleted	predicted passenger	Act	16.67	44.12	No	0.000694909	0.51413
KIAA1107	1p22.1	Lost/Deleted	predicted passenger	ambiguous	18.52	42.16	No	0.00418791	0.51413
ZCCHC11	1p32.3	Lost/Deleted	predicted passenger	ambiguous	12.96	35.29	No	0.00269504	0.51413
SZT2	1p34.2	Lost/Deleted	predicted passenger	ambiguous	14.81	33.33	No	0.0139828	0.51413
DNAJC16	1p36.21	Lost/Deleted	predicted passenger	ambiguous	22.22	44.12	No	0.00857117	0.51413
UBR4	1p36.13	Lost/Deleted	predicted passenger	ambiguous	22.22	45.1	No	0.00540535	0.51413
USP24	1p32.3	Lost/Deleted	predicted passenger	ambiguous	11.11	36.27	No	0.000670892	0.51413
ATP13A2	1p36.13	Lost/Deleted	predicted passenger	ambiguous	20.37	47.06	No	0.0010267	0.51413
ITGB3BP	1p31.3	Lost/Deleted	predicted passenger	ambiguous	14.81	34.31	No	0.0136846	0.51413
TARDBP	1p36.22	Lost/Deleted	predicted passenger	ambiguous	20.37	42.16	No	0.00781555	0.51413
CELA3B	1p36.12	Lost/Deleted	predicted passenger	ambiguous	24.07	42.16	No	0.0347748	0.608071
SLC35A3	1p21.2	Lost/Deleted	predicted passenger	ambiguous	16.67	41.18	No	0.00215581	0.51413
ICMT	1p36.31	Lost/Deleted	predicted passenger	ambiguous	18.52	39.22	No	0.0111692	0.51413
MACF1	1p34.3	Lost/Deleted	predicted passenger	Act	11.11	33.33	No	0.00213132	0.51413
LRRC8B	1p22.2	Lost/Deleted	predicted passenger	ambiguous	16.67	38.24	No	0.0061334	0.51413
LPAR3	1p22.3	Lost/Deleted	predicted passenger	ambiguous	16.67	41.18	No	0.00215581	0.51413
PADI4	1p36.13	Lost/Deleted	predicted passenger	ambiguous	20.37	47.06	No	0.0010267	0.51413
DDAH1	1p22.3	Lost/Deleted	predicted passenger	ambiguous	16.67	41.18	No	0.00215581	0.51413
TMEM50A	1p36.11	Lost/Deleted	predicted passenger	ambiguous	22.22	44.12	No	0.00857117	0.51413
KPNA6	1p35.1	Lost/Deleted	predicted passenger	ambiguous	14.81	35.29	No	0.00845811	0.51413
SSBP3	1p32.3	Lost/Deleted	predicted passenger	ambiguous	11.11	35.29	No	0.00114188	0.51413
STX12	1p35.3	Lost/Deleted	predicted passenger	ambiguous	24.07	44.12	No	0.0152197	0.51413
CLIC4	1p36.11	Lost/Deleted	predicted passenger	ambiguous	24.07	43.14	No	0.0230378	0.589806
SYF2	1p36.11	Lost/Deleted	predicted passenger	ambiguous	22.22	44.12	No	0.00857117	0.51413
RWDD3	1p21.3	Lost/Deleted	predicted passenger	ambiguous	18.52	42.16	No	0.00418791	0.51413
PARS2	1p32.3	Lost/Deleted	predicted passenger	ambiguous	11.11	35.29	No	0.00114188	0.51413
MMACHC	1p34.1	Lost/Deleted	predicted passenger	ambiguous	12.96	33.33	No	0.00706649	0.51413
ZZZ3	1p31.1	Lost/Deleted	predicted passenger	ambiguous	14.81	39.22	No	0.00181056	0.51413
ACOT11	1p32.3	Lost/Deleted	predicted passenger	ambiguous	11.11	35.29	No	0.00114188	0.51413
CHD5	1p36.31	Lost/Deleted	predicted passenger	LoF	18.52	39.22	No	0.0111692	0.51413
C1orf144	1p36.13	Lost/Deleted	predicted passenger	ambiguous	20.37	46.08	No	0.00169091	0.51413
LDLRAP1	1p36.11	Lost/Deleted	predicted passenger	ambiguous	22.22	43.14	No	0.0136106	0.51413
SERBP1	1p31.3	Lost/Deleted	predicted passenger	ambiguous	14.81	36.27	No	0.00524156	0.51413
NOC2L	1p36.33	Lost/Deleted	predicted passenger	ambiguous	16.67	42.16	No	0.00129066	0.51413
PTPN22	1p13.2	Lost/Deleted	predicted passenger	ambiguous	16.67	33.33	No	0.0375046	0.621864
PHGDH	1p12	Lost/Deleted	predicted passenger	ambiguous	12.96	24.51	No	0.099578	0.719369
FBXO2	1p36.22	Lost/Deleted	predicted passenger	ambiguous	20.37	42.16	No	0.00781555	0.51413
FBXO6	1p36.22	Lost/Deleted	predicted passenger	ambiguous	20.37	42.16	No	0.00781555	0.51413
PLA2G2D	1p36.12	Lost/Deleted	predicted passenger	ambiguous	22.22	42.16	No	0.0142044	0.51413
AK5	1p31.1	Lost/Deleted	predicted passenger	ambiguous	14.81	39.22	No	0.00181056	0.51413
MYCBP	1p34.3	Lost/Deleted	predicted passenger	ambiguous	11.11	34.31	No	0.00197282	0.51413
HEYL	1p34.3	Lost/Deleted	predicted passenger	ambiguous	12.96	33.33	No	0.00706649	0.51413
EIF2C1	1p34.3	Lost/Deleted	predicted passenger	ambiguous	14.81	36.27	No	0.00524156	0.51413
OR4F3	NA	Lost/Deleted	predicted passenger	ambiguous	NA	NA	No	NA	NA
SNORA66	1p22.1	Lost/Deleted	predicted passenger	ambiguous	18.52	43.14	No	0.00249397	0.51413
SNORD45B	1p31.1	Lost/Deleted	predicted passenger	ambiguous	14.81	39.22	No	0.00181056	0.51413
SNORD45A	1p31.1	Lost/Deleted	predicted passenger	ambiguous	14.81	39.22	No	0.00181056	0.51413
SNORD55	1p34.1	Lost/Deleted	predicted passenger	ambiguous	12.96	33.33	No	0.00706649	0.51413
RNU11	1p35.3	Lost/Deleted	predicted passenger	ambiguous	22.22	42.16	No	0.0142044	0.51413
RNF11	1p32.3	Lost/Deleted	predicted passenger	ambiguous	12.96	35.29	No	0.00269504	0.51413
FOXD3	1p31.3	Lost/Deleted	predicted passenger	ambiguous	14.81	34.31	No	0.0136846	0.51413
TRAPPC3	1p34.3	Lost/Deleted	predicted passenger	ambiguous	14.81	35.29	No	0.00845811	0.51413
HSPB7	1p36.13	Lost/Deleted	predicted passenger	ambiguous	22.22	44.12	No	0.00857117	0.51413
CHIA	1p13.2	Lost/Deleted	predicted passenger	ambiguous	20.37	37.25	No	0.0453688	0.654481
ARHGEF16	1p36.32	Lost/Deleted	predicted passenger	ambiguous	16.67	42.16	No	0.00129066	0.51413
AHDC1	1p36.11	Lost/Deleted	predicted passenger	ambiguous	24.07	44.12	No	0.0152197	0.51413
TEKT2	1p34.3	Lost/Deleted	predicted passenger	ambiguous	14.81	35.29	No	0.00845811	0.51413
SMPDL3B	1p35.3	Lost/Deleted	predicted passenger	ambiguous	24.07	44.12	No	0.0152197	0.51413
ANGPTL3	1p31.3	Lost/Deleted	predicted passenger	ambiguous	14.81	34.31	No	0.0136846	0.51413
PRO0611	1p35.2	Lost/Deleted	predicted passenger	ambiguous	18.52	38.24	No	0.0118288	0.51413
LINC00339	1p36.12	Lost/Deleted	predicted passenger	ambiguous	24.07	42.16	No	0.0347748	0.608071
SSU72	1p36.33	Lost/Deleted	predicted passenger	ambiguous	16.67	42.16	No	0.00129066	0.51413
GNL2	1p34.3	Lost/Deleted	predicted passenger	ambiguous	12.96	34.31	No	0.00434367	0.51413
GPSM2	1p13.3	Lost/Deleted	predicted passenger	LoF	20.37	38.24	No	0.0300646	0.589806
UBIAD1	1p36.22	Lost/Deleted	predicted passenger	ambiguous	20.37	41.18	No	0.0124346	0.51413
ALG6	1p31.3	Lost/Deleted	predicted passenger	ambiguous	14.81	34.31	No	0.0136846	0.51413
PADI1	1p36.13	Lost/Deleted	predicted passenger	ambiguous	20.37	46.08	No	0.00169091	0.51413
SLC25A24	1p13.3	Lost/Deleted	predicted passenger	ambiguous	20.37	39.22	No	0.019823	0.554767
PLA2G2E	1p36.13	Lost/Deleted	predicted passenger	ambiguous	22.22	41.18	No	0.0215122	0.585419
DNTTIP2	1p22.1	Lost/Deleted	predicted passenger	ambiguous	18.52	43.14	No	0.00249397	0.51413
WRAP73	1p36.32	Lost/Deleted	predicted passenger	ambiguous	16.67	42.16	No	0.00129066	0.51413
SLC45A1	1p36.23	Lost/Deleted	predicted passenger	ambiguous	20.37	40.2	No	0.013069	0.51413
HP1BP3	1p36.12	Lost/Deleted	predicted passenger	ambiguous	24.07	41.18	No	0.0361183	0.621864
TMED5	1p22.1	Lost/Deleted	predicted passenger	ambiguous	18.52	43.14	No	0.00249397	0.51413
CELA2B	1p36.21	Lost/Deleted	predicted passenger	ambiguous	22.22	44.12	No	0.00857117	0.51413
ZNF593	1p36.11	Lost/Deleted	predicted passenger	ambiguous	22.22	44.12	No	0.00857117	0.51413
ZNF691	1p34.2	Lost/Deleted	predicted passenger	ambiguous	14.81	33.33	No	0.0139828	0.51413
TXNDC12	1p32.3	Lost/Deleted	predicted passenger	ambiguous	12.96	34.31	No	0.00434367	0.51413
TNNI3K	1p31.1	Lost/Deleted	predicted passenger	ambiguous	14.81	38.24	No	0.00307029	0.51413
SH3GLB1	1p22.3	Lost/Deleted	predicted passenger	LoF	16.67	41.18	No	0.00215581	0.51413
MECR	1p35.3	Lost/Deleted	predicted passenger	ambiguous	20.37	38.24	No	0.0300646	0.589806
UTP11L	1p34.3	Lost/Deleted	predicted passenger	ambiguous	12.96	34.31	No	0.00434367	0.51413
SDF4	1p36.33	Lost/Deleted	predicted passenger	ambiguous	16.67	42.16	No	0.00129066	0.51413
MRTO4	1p36.13	Lost/Deleted	predicted passenger	ambiguous	22.22	45.1	No	0.00540535	0.51413
HAO2	1p12	Lost/Deleted	predicted passenger	ambiguous	12.96	28.43	No	0.0299713	0.589806
TMEM69	1p34.1	Lost/Deleted	predicted passenger	ambiguous	12.96	33.33	No	0.00706649	0.51413
MRPL37	1p32.3	Lost/Deleted	predicted passenger	ambiguous	11.11	34.31	No	0.00197282	0.51413
HOOK1	1p32.1	Lost/Deleted	predicted passenger	ambiguous	14.81	35.29	No	0.00845811	0.51413
SNX7	1p21.3	Lost/Deleted	predicted passenger	ambiguous	18.52	42.16	No	0.00418791	0.51413
HPCAL4	1p34.2	Lost/Deleted	predicted passenger	ambiguous	12.96	33.33	No	0.00706649	0.51413
YTHDF2	1p35.3	Lost/Deleted	predicted passenger	ambiguous	20.37	41.18	No	0.0124346	0.51413
ZCCHC17	1p35.2	Lost/Deleted	predicted passenger	ambiguous	16.67	36.27	No	0.0105026	0.51413
TRIM33	1p13.2	Lost/Deleted	predicted passenger	Act	16.67	32.35	No	0.0385219	0.621864
DPH5	1p21.2	Lost/Deleted	predicted passenger	ambiguous	20.37	40.2	No	0.013069	0.51413
HSPB11	1p32.3	Lost/Deleted	predicted passenger	ambiguous	11.11	34.31	No	0.00197282	0.51413
PADI3	1p36.13	Lost/Deleted	predicted passenger	ambiguous	20.37	46.08	No	0.00169091	0.51413
CMPK1	1p33	Lost/Deleted	predicted passenger	ambiguous	12.96	34.31	No	0.00434367	0.51413
GPR88	1p21.2	Lost/Deleted	predicted passenger	ambiguous	20.37	41.18	No	0.0124346	0.51413
ERRFI1	1p36.23	Lost/Deleted	predicted passenger	LoF	20.37	42.16	No	0.00781555	0.51413
WNT4	1p36.12	Lost/Deleted	predicted passenger	ambiguous	24.07	42.16	No	0.0347748	0.608071
YIPF1	1p32.3	Lost/Deleted	predicted passenger	ambiguous	11.11	34.31	No	0.00197282	0.51413
FBXO42	1p36.13	Lost/Deleted	predicted passenger	ambiguous	20.37	46.08	No	0.00169091	0.51413
CCDC76	1p21.2	Lost/Deleted	predicted passenger	ambiguous	16.67	41.18	No	0.00215581	0.51413
RNF186	1p36.13	Lost/Deleted	predicted passenger	ambiguous	22.22	42.16	No	0.0142044	0.51413
SPATA6	1p33	Lost/Deleted	predicted passenger	LoF	12.96	34.31	No	0.00434367	0.51413
MXRA8	1p36.33	Lost/Deleted	predicted passenger	ambiguous	16.67	42.16	No	0.00129066	0.51413
L1TD1	1p31.3	Lost/Deleted	predicted passenger	ambiguous	14.81	34.31	No	0.0136846	0.51413
HES2	1p36.31	Lost/Deleted	predicted passenger	ambiguous	18.52	39.22	No	0.0111692	0.51413
RSBN1	1p13.2	Lost/Deleted	predicted passenger	ambiguous	16.67	33.33	No	0.0375046	0.621864
ZNHIT6	1p22.3	Lost/Deleted	predicted passenger	ambiguous	16.67	42.16	No	0.00129066	0.51413
GPN2	1p36.11	Lost/Deleted	predicted passenger	ambiguous	24.07	44.12	No	0.0152197	0.51413
LEPROT	1p31.3	Lost/Deleted	predicted passenger	ambiguous	14.81	36.27	No	0.00524156	0.51413
FBLIM1	1p36.21	Lost/Deleted	predicted passenger	ambiguous	22.22	44.12	No	0.00857117	0.51413
MED18	1p35.3	Lost/Deleted	predicted passenger	ambiguous	22.22	43.14	No	0.0136106	0.51413
TRIT1	1p34.2	Lost/Deleted	predicted passenger	ambiguous	12.96	33.33	No	0.00706649	0.51413
GIPC2	1p31.1	Lost/Deleted	predicted passenger	ambiguous	14.81	38.24	No	0.00307029	0.51413
GDAP2	1p12	Lost/Deleted	predicted passenger	ambiguous	12.96	31.37	No	0.011875	0.51413
FAM46C	1p12	Lost/Deleted	predicted passenger	LoF	12.96	30.39	No	0.018455	0.554767
PALMD	1p21.2	Lost/Deleted	predicted passenger	ambiguous	16.67	41.18	No	0.00215581	0.51413
FNBP1L	1p22.1	Lost/Deleted	predicted passenger	ambiguous	18.52	43.14	No	0.00249397	0.51413
ST7L	1p13.2	Lost/Deleted	predicted passenger	ambiguous	20.37	37.25	No	0.0453688	0.654481
PQLC2	1p36.13	Lost/Deleted	predicted passenger	ambiguous	22.22	45.1	No	0.00540535	0.51413
CASZ1	1p36.22	Lost/Deleted	predicted passenger	ambiguous	20.37	41.18	No	0.0124346	0.51413
RHBDL2	1p34.3	Lost/Deleted	predicted passenger	ambiguous	11.11	34.31	No	0.00197282	0.51413
ADPRHL2	1p34.3	Lost/Deleted	predicted passenger	ambiguous	14.81	35.29	No	0.00845811	0.51413
TRNAU1AP	1p35.3	Lost/Deleted	predicted passenger	ambiguous	22.22	42.16	No	0.0142044	0.51413
C1orf109	1p34.3	Lost/Deleted	predicted passenger	ambiguous	12.96	34.31	No	0.00434367	0.51413
CPSF3L	1p36.33	Lost/Deleted	predicted passenger	ambiguous	16.67	42.16	No	0.00129066	0.51413
C1orf123	1p32.3	Lost/Deleted	predicted passenger	ambiguous	11.11	34.31	No	0.00197282	0.51413
C1orf159	1p36.33	Lost/Deleted	predicted passenger	ambiguous	16.67	42.16	No	0.00129066	0.51413
AURKAIP1	1p36.33	Lost/Deleted	predicted passenger	ambiguous	16.67	42.16	No	0.00129066	0.51413
TTC22	1p32.3	Lost/Deleted	predicted passenger	ambiguous	11.11	35.29	No	0.00114188	0.51413
MRPL20	1p36.33	Lost/Deleted	predicted passenger	ambiguous	16.67	42.16	No	0.00129066	0.51413
AIM1L	1p36.11	Lost/Deleted	predicted passenger	ambiguous	22.22	44.12	No	0.00857117	0.51413
TMEM51	1p36.21	Lost/Deleted	predicted passenger	ambiguous	22.22	43.14	No	0.0136106	0.51413
BSDC1	1p35.1	Lost/Deleted	predicted passenger	ambiguous	14.81	35.29	No	0.00845811	0.51413
XKR8	1p35.3	Lost/Deleted	predicted passenger	ambiguous	24.07	44.12	No	0.0152197	0.51413
TMEM39B	1p35.1	Lost/Deleted	predicted passenger	ambiguous	14.81	35.29	No	0.00845811	0.51413
PRPF38B	1p13.3	Lost/Deleted	predicted passenger	ambiguous	20.37	39.22	No	0.019823	0.554767
CDCA8	1p34.3	Lost/Deleted	predicted passenger	ambiguous	12.96	34.31	No	0.00434367	0.51413
LRRC8D	1p22.2	Lost/Deleted	predicted passenger	ambiguous	16.67	39.22	No	0.00384737	0.51413
ARHGEF10L	1p36.13	Lost/Deleted	predicted passenger	ambiguous	20.37	47.06	No	0.0010267	0.51413
PRMT6	1p13.3	Lost/Deleted	predicted passenger	ambiguous	20.37	39.22	No	0.019823	0.554767
RNF220	1p34.1	Lost/Deleted	predicted passenger	ambiguous	12.96	33.33	No	0.00706649	0.51413
VPS13D	1p36.22	Lost/Deleted	predicted passenger	ambiguous	20.37	44.12	No	0.00471666	0.51413
FAM176B	1p34.3	Lost/Deleted	predicted passenger	ambiguous	14.81	34.31	No	0.0136846	0.51413
ATAD3A	1p36.33	Lost/Deleted	predicted passenger	ambiguous	16.67	42.16	No	0.00129066	0.51413
TMEM57	1p36.11	Lost/Deleted	predicted passenger	ambiguous	22.22	43.14	No	0.0136106	0.51413
TRIM62	1p35.1	Lost/Deleted	predicted passenger	ambiguous	14.81	34.31	No	0.0136846	0.51413
RAVER2	1p31.3	Lost/Deleted	predicted passenger	ambiguous	14.81	36.27	No	0.00524156	0.51413
PANK4	1p36.32	Lost/Deleted	predicted passenger	ambiguous	16.67	42.16	No	0.00129066	0.51413
ECHDC2	1p32.3	Lost/Deleted	predicted passenger	ambiguous	12.96	35.29	No	0.00269504	0.51413
FGGY	1p32.1	Lost/Deleted	predicted passenger	ambiguous	14.81	35.29	No	0.00845811	0.51413
MCOLN3	1p22.3	Lost/Deleted	predicted passenger	ambiguous	16.67	41.18	No	0.00215581	0.51413
SLC22A15	1p13.1	Lost/Deleted	predicted passenger	ambiguous	16.67	35.29	No	0.0160325	0.527769
CAMK2N1	1p36.12	Lost/Deleted	predicted passenger	ambiguous	22.22	41.18	No	0.0215122	0.585419
RNPC3	1p21.1	Lost/Deleted	predicted passenger	ambiguous	22.22	40.2	No	0.0325321	0.59701
ASAP3	1p36.12	Lost/Deleted	predicted passenger	ambiguous	24.07	43.14	No	0.0230378	0.589806
POMGNT1	1p34.1	Lost/Deleted	predicted passenger	ambiguous	12.96	35.29	No	0.00269504	0.51413
PNRC2	1p36.11	Lost/Deleted	predicted passenger	ambiguous	24.07	43.14	No	0.0230378	0.589806
LRRC40	1p31.1	Lost/Deleted	predicted passenger	ambiguous	14.81	38.24	No	0.00307029	0.51413
DEPDC1	1p31.2	Lost/Deleted	predicted passenger	ambiguous	14.81	37.25	No	0.00327283	0.51413
PIGV	1p36.11	Lost/Deleted	predicted passenger	ambiguous	24.07	44.12	No	0.0152197	0.51413
NBPF1	1p36.13	Lost/Deleted	predicted passenger	ambiguous	20.37	47.06	No	0.0010267	0.51413
MAP7D1	1p34.3	Lost/Deleted	predicted passenger	ambiguous	14.81	35.29	No	0.00845811	0.51413
TMEM48	1p32.3	Lost/Deleted	predicted passenger	ambiguous	11.11	34.31	No	0.00197282	0.51413
NECAP2	1p36.13	Lost/Deleted	predicted passenger	ambiguous	20.37	47.06	No	0.0010267	0.51413
IQCC	1p35.1	Lost/Deleted	predicted passenger	ambiguous	14.81	35.29	No	0.00845811	0.51413
DNAJC11	1p36.31	Lost/Deleted	predicted passenger	ambiguous	18.52	40.2	No	0.00699763	0.51413
LRIF1	1p13.3	Lost/Deleted	predicted passenger	ambiguous	20.37	37.25	No	0.0453688	0.654481
CTTNBP2NL	1p13.2	Lost/Deleted	predicted passenger	ambiguous	20.37	38.24	No	0.0300646	0.589806
RCC2	1p36.13	Lost/Deleted	predicted passenger	ambiguous	20.37	47.06	No	0.0010267	0.51413
FAM212B	1p13.2	Lost/Deleted	predicted passenger	ambiguous	20.37	38.24	No	0.0300646	0.589806
DMAP1	1p34.1	Lost/Deleted	predicted passenger	ambiguous	12.96	33.33	No	0.00706649	0.51413
AJAP1	1p36.32	Lost/Deleted	predicted passenger	ambiguous	18.52	42.16	No	0.00418791	0.51413
GNG12	1p31.3	Lost/Deleted	predicted passenger	ambiguous	14.81	37.25	No	0.00327283	0.51413
TMEM234	1p35.1	Lost/Deleted	predicted passenger	ambiguous	14.81	35.29	No	0.00845811	0.51413
FAM54B	1p36.11	Lost/Deleted	predicted passenger	ambiguous	22.22	42.16	No	0.0142044	0.51413
CCBL2	1p22.2	Lost/Deleted	predicted passenger	ambiguous	16.67	40.2	No	0.00363447	0.51413
TMEM167B	1p13.3	Lost/Deleted	predicted passenger	ambiguous	20.37	37.25	No	0.0453688	0.654481
OLFML3	1p13.2	Lost/Deleted	predicted passenger	ambiguous	16.67	33.33	No	0.0375046	0.621864
CTNNBIP1	1p36.22	Lost/Deleted	predicted passenger	ambiguous	18.52	40.2	No	0.00699763	0.51413
C1orf63	1p36.11	Lost/Deleted	predicted passenger	ambiguous	22.22	44.12	No	0.00857117	0.51413
AGTRAP	1p36.22	Lost/Deleted	predicted passenger	ambiguous	20.37	42.16	No	0.00781555	0.51413
PITHD1	1p36.11	Lost/Deleted	predicted passenger	ambiguous	24.07	43.14	No	0.0230378	0.589806
MAN1C1	1p36.11	Lost/Deleted	predicted passenger	ambiguous	22.22	43.14	No	0.0136106	0.51413
NIPAL3	1p36.11	Lost/Deleted	predicted passenger	ambiguous	24.07	43.14	No	0.0230378	0.589806
SEPN1	1p36.11	Lost/Deleted	predicted passenger	ambiguous	22.22	42.16	No	0.0142044	0.51413
TP73-AS1	1p36.32	Lost/Deleted	predicted passenger	ambiguous	16.67	42.16	No	0.00129066	0.51413
PLEKHG5	1p36.31	Lost/Deleted	predicted passenger	ambiguous	18.52	39.22	No	0.0111692	0.51413
AMIGO1	1p13.3	Lost/Deleted	predicted passenger	ambiguous	20.37	35.29	No	0.0667648	0.703255
LRRC47	1p36.32	Lost/Deleted	predicted passenger	ambiguous	16.67	42.16	No	0.00129066	0.51413
ODF2L	1p22.3	Lost/Deleted	predicted passenger	ambiguous	16.67	42.16	No	0.00129066	0.51413
KIAA1324	1p13.3	Lost/Deleted	predicted passenger	ambiguous	20.37	37.25	No	0.0453688	0.654481
PTCHD2	1p36.22	Lost/Deleted	predicted passenger	ambiguous	20.37	42.16	No	0.00781555	0.51413
LRRC7	1p31.1	Lost/Deleted	predicted passenger	ambiguous	14.81	38.24	No	0.00307029	0.51413
KIF17	1p36.12	Lost/Deleted	predicted passenger	ambiguous	24.07	41.18	No	0.0361183	0.621864
ZSWIM5	1p34.1	Lost/Deleted	predicted passenger	ambiguous	12.96	33.33	No	0.00706649	0.51413
KIAA1522	1p35.1	Lost/Deleted	predicted passenger	ambiguous	16.67	35.29	No	0.0160325	0.527769
CACHD1	1p31.3	Lost/Deleted	predicted passenger	ambiguous	14.81	36.27	No	0.00524156	0.51413
MIER1	1p31.3	Lost/Deleted	predicted passenger	ambiguous	14.81	35.29	No	0.00845811	0.51413
HES4	1p36.33	Lost/Deleted	predicted passenger	ambiguous	16.67	42.16	No	0.00129066	0.51413
GRHL3	1p36.11	Lost/Deleted	predicted passenger	ambiguous	24.07	43.14	No	0.0230378	0.589806
PTBP2	1p21.3	Lost/Deleted	predicted passenger	ambiguous	18.52	42.16	No	0.00418791	0.51413
DNASE2B	1p31.1	Lost/Deleted	predicted passenger	ambiguous	16.67	42.16	No	0.00129066	0.51413
DLGAP3	1p34.3	Lost/Deleted	predicted passenger	ambiguous	14.81	36.27	No	0.00524156	0.51413
IL22RA1	1p36.11	Lost/Deleted	predicted passenger	ambiguous	24.07	43.14	No	0.0230378	0.589806
HIVEP3	1p34.2	Lost/Deleted	predicted passenger	ambiguous	16.67	33.33	No	0.0375046	0.621864
GPBP1L1	1p34.1	Lost/Deleted	predicted passenger	ambiguous	12.96	33.33	No	0.00706649	0.51413
MIIP	1p36.22	Lost/Deleted	predicted passenger	ambiguous	20.37	42.16	No	0.00781555	0.51413
CELA2A	1p36.21	Lost/Deleted	predicted passenger	ambiguous	22.22	44.12	No	0.00857117	0.51413
GPATCH3	1p36.11	Lost/Deleted	predicted passenger	ambiguous	24.07	44.12	No	0.0152197	0.51413
DMRTB1	1p32.3	Lost/Deleted	predicted passenger	ambiguous	11.11	34.31	No	0.00197282	0.51413
DMRTA2	1p32.3	Lost/Deleted	predicted passenger	ambiguous	12.96	35.29	No	0.00269504	0.51413
CLSPN	1p34.3	Lost/Deleted	predicted passenger	LoF	14.81	37.25	No	0.00327283	0.51413
PRDM16	1p36.32	Lost/Deleted	predicted passenger	Act	16.67	42.16	No	0.00129066	0.51413
OXCT2	1p34.2	Lost/Deleted	predicted passenger	ambiguous	12.96	33.33	No	0.00706649	0.51413
RRAGC	1p34.3	Lost/Deleted	predicted passenger	ambiguous	11.11	34.31	No	0.00197282	0.51413
ELTD1	1p31.1	Lost/Deleted	predicted passenger	ambiguous	14.81	40.2	No	0.0010795	0.51413
TINAGL1	1p35.2	Lost/Deleted	predicted passenger	ambiguous	16.67	35.29	No	0.0160325	0.527769
LEPRE1	1p34.2	Lost/Deleted	predicted passenger	ambiguous	14.81	33.33	No	0.0139828	0.51413
PLA2G2F	1p36.12	Lost/Deleted	predicted passenger	ambiguous	22.22	42.16	No	0.0142044	0.51413
HIAT1	1p21.2	Lost/Deleted	predicted passenger	ambiguous	16.67	41.18	No	0.00215581	0.51413
SMAP2	1p34.2	Lost/Deleted	predicted passenger	ambiguous	14.81	33.33	No	0.0139828	0.51413
ATPAF1	1p33	Lost/Deleted	predicted passenger	ambiguous	12.96	35.29	No	0.00269504	0.51413
S100PBP	1p35.1	Lost/Deleted	predicted passenger	ambiguous	16.67	34.31	No	0.0245433	0.589806
MEAF6	1p34.3	Lost/Deleted	predicted passenger	ambiguous	12.96	34.31	No	0.00434367	0.51413
RBM15	1p13.3	Lost/Deleted	predicted passenger	Act	20.37	36.27	No	0.0460375	0.654481
DEM1	1p34.2	Lost/Deleted	predicted passenger	ambiguous	14.81	33.33	No	0.0139828	0.51413
CEP85	1p36.11	Lost/Deleted	predicted passenger	ambiguous	22.22	44.12	No	0.00857117	0.51413
NMNAT1	1p36.22	Lost/Deleted	predicted passenger	ambiguous	18.52	40.2	No	0.00699763	0.51413
ELOVL1	1p34.2	Lost/Deleted	predicted passenger	ambiguous	14.81	33.33	No	0.0139828	0.51413
VWA1	1p36.33	Lost/Deleted	predicted passenger	ambiguous	16.67	42.16	No	0.00129066	0.51413
DCLRE1B	1p13.2	Lost/Deleted	predicted passenger	ambiguous	16.67	33.33	No	0.0375046	0.621864
MRPS15	1p34.3	Lost/Deleted	predicted passenger	ambiguous	14.81	34.31	No	0.0136846	0.51413
PINK1	1p36.12	Lost/Deleted	predicted passenger	ambiguous	22.22	41.18	No	0.0215122	0.585419
MARCKSL1	1p35.1	Lost/Deleted	predicted passenger	ambiguous	14.81	35.29	No	0.00845811	0.51413
PRAMEF1	1p36.21	Lost/Deleted	predicted passenger	ambiguous	20.37	43.14	No	0.00492634	0.51413
PRAMEF2	1p36.21	Lost/Deleted	predicted passenger	ambiguous	20.37	43.14	No	0.00492634	0.51413
NADK	1p36.33	Lost/Deleted	predicted passenger	ambiguous	16.67	42.16	No	0.00129066	0.51413
ZNF643	1p34.2	Lost/Deleted	predicted passenger	ambiguous	14.81	33.33	No	0.0139828	0.51413
SELRC1	1p32.3	Lost/Deleted	predicted passenger	ambiguous	12.96	35.29	No	0.00269504	0.51413
PHACTR4	1p35.3	Lost/Deleted	predicted passenger	LoF	22.22	43.14	No	0.0136106	0.51413
C1orf135	1p36.11	Lost/Deleted	predicted passenger	ambiguous	22.22	43.14	No	0.0136106	0.51413
ERI3	1p34.1	Lost/Deleted	predicted passenger	ambiguous	12.96	33.33	No	0.00706649	0.51413
C1orf50	1p34.2	Lost/Deleted	predicted passenger	ambiguous	14.81	33.33	No	0.0139828	0.51413
WDR77	1p13.2	Lost/Deleted	predicted passenger	ambiguous	20.37	38.24	No	0.0300646	0.589806
CCDC28B	1p35.1	Lost/Deleted	predicted passenger	ambiguous	14.81	35.29	No	0.00845811	0.51413
EFHD2	1p36.21	Lost/Deleted	predicted passenger	ambiguous	22.22	44.12	No	0.00857117	0.51413
MMEL1	1p36.32	Lost/Deleted	predicted passenger	ambiguous	16.67	42.16	No	0.00129066	0.51413
RSG1	1p36.13	Lost/Deleted	predicted passenger	ambiguous	20.37	45.1	No	0.00281536	0.51413
DLEU2L	1p31.3	Lost/Deleted	predicted passenger	ambiguous	14.81	34.31	No	0.0136846	0.51413
OR4F5	1p36.33	Lost/Deleted	predicted passenger	ambiguous	16.67	42.16	No	0.00129066	0.51413
NKAIN1	1p35.2	Lost/Deleted	predicted passenger	ambiguous	16.67	36.27	No	0.0105026	0.51413
EPS8L3	1p13.3	Lost/Deleted	predicted passenger	ambiguous	20.37	35.29	No	0.0667648	0.703255
MUL1	1p36.12	Lost/Deleted	predicted passenger	ambiguous	22.22	41.18	No	0.0215122	0.585419
TMEM53	1p34.1	Lost/Deleted	predicted passenger	ambiguous	12.96	33.33	No	0.00706649	0.51413
AKIRIN1	1p34.3	Lost/Deleted	predicted passenger	ambiguous	11.11	33.33	No	0.00213132	0.51413
HECTD3	1p34.1	Lost/Deleted	predicted passenger	ambiguous	12.96	33.33	No	0.00706649	0.51413
BEND5	1p33	Lost/Deleted	predicted passenger	ambiguous	12.96	34.31	No	0.00434367	0.51413
VTCN1	1p13.1	Lost/Deleted	predicted passenger	ambiguous	14.81	30.39	No	0.0343576	0.608071
YRDC	1p34.3	Lost/Deleted	predicted passenger	ambiguous	12.96	34.31	No	0.00434367	0.51413
ZYG11B	1p32.3	Lost/Deleted	predicted passenger	ambiguous	12.96	35.29	No	0.00269504	0.51413
NOL9	1p36.31	Lost/Deleted	predicted passenger	ambiguous	18.52	39.22	No	0.0111692	0.51413
PPCS	1p34.2	Lost/Deleted	predicted passenger	ambiguous	14.81	32.35	No	0.0215496	0.585419
LIN28A	1p36.11	Lost/Deleted	predicted passenger	ambiguous	22.22	44.12	No	0.00857117	0.51413
SH3D21	1p34.3	Lost/Deleted	predicted passenger	ambiguous	14.81	34.31	No	0.0136846	0.51413
TTLL7	1p31.1	Lost/Deleted	predicted passenger	ambiguous	16.67	42.16	No	0.00129066	0.51413
SNIP1	1p34.3	Lost/Deleted	predicted passenger	ambiguous	12.96	34.31	No	0.00434367	0.51413
AGMAT	1p36.21	Lost/Deleted	predicted passenger	ambiguous	22.22	44.12	No	0.00857117	0.51413
WDR78	1p31.3	Lost/Deleted	predicted passenger	ambiguous	14.81	35.29	No	0.00845811	0.51413
ZMYM1	1p34.3	Lost/Deleted	predicted passenger	ambiguous	14.81	35.29	No	0.00845811	0.51413
LINC00115	1p36.33	Lost/Deleted	predicted passenger	ambiguous	16.67	42.16	No	0.00129066	0.51413
RPAP2	1p22.1	Lost/Deleted	predicted passenger	ambiguous	18.52	41.18	No	0.00440309	0.51413
MORN1	1p36.33	Lost/Deleted	predicted passenger	ambiguous	16.67	42.16	No	0.00129066	0.51413
FAM110D	1p36.11	Lost/Deleted	predicted passenger	ambiguous	22.22	44.12	No	0.00857117	0.51413
KIAA0319L	1p34.3	Lost/Deleted	predicted passenger	ambiguous	14.81	36.27	No	0.00524156	0.51413
DHDDS	1p36.11	Lost/Deleted	predicted passenger	ambiguous	22.22	44.12	No	0.00857117	0.51413
DENND2D	1p13.3	Lost/Deleted	predicted passenger	ambiguous	20.37	37.25	No	0.0453688	0.654481
WLS	1p31.3	Lost/Deleted	predicted passenger	ambiguous	14.81	37.25	No	0.00327283	0.51413
GPR157	1p36.23	Lost/Deleted	predicted passenger	ambiguous	18.52	42.16	No	0.00418791	0.51413
RPF1	1p22.3	Lost/Deleted	predicted passenger	ambiguous	16.67	41.18	No	0.00215581	0.51413
SIKE1	1p13.2	Lost/Deleted	predicted passenger	ambiguous	16.67	33.33	No	0.0375046	0.621864
ZC3H12A	1p34.3	Lost/Deleted	predicted passenger	ambiguous	14.81	34.31	No	0.0136846	0.51413
SPSB1	1p36.22	Lost/Deleted	predicted passenger	ambiguous	18.52	42.16	No	0.00418791	0.51413
TRIM45	1p13.1	Lost/Deleted	predicted passenger	ambiguous	14.81	30.39	No	0.0343576	0.608071
GLTPD1	1p36.33	Lost/Deleted	predicted passenger	ambiguous	16.67	42.16	No	0.00129066	0.51413
ZNF436	1p36.12	Lost/Deleted	predicted passenger	ambiguous	24.07	43.14	No	0.0230378	0.589806
TAS1R2	1p36.13	Lost/Deleted	predicted passenger	ambiguous	20.37	44.12	No	0.00471666	0.51413
TAS1R1	1p36.31	Lost/Deleted	predicted passenger	ambiguous	18.52	39.22	No	0.0111692	0.51413
GJA9	1p34.3	Lost/Deleted	predicted passenger	ambiguous	11.11	34.31	No	0.00197282	0.51413
OR4F16	NA	Lost/Deleted	predicted passenger	ambiguous	NA	NA	No	NA	NA
SYNC	1p35.1	Lost/Deleted	predicted passenger	ambiguous	16.67	35.29	No	0.0160325	0.527769
ACTL8	1p36.13	Lost/Deleted	predicted passenger	ambiguous	20.37	47.06	No	0.0010267	0.51413
ANKRD13C	1p31.1	Lost/Deleted	predicted passenger	ambiguous	14.81	38.24	No	0.00307029	0.51413
TSSK3	1p35.1	Lost/Deleted	predicted passenger	ambiguous	14.81	35.29	No	0.00845811	0.51413
CCNL2	1p36.33	Lost/Deleted	predicted passenger	ambiguous	16.67	42.16	No	0.00129066	0.51413
VANGL1	1p13.1	Lost/Deleted	predicted passenger	ambiguous	16.67	31.37	No	0.0564599	0.675764
ST6GALNAC5	1p31.1	Lost/Deleted	predicted passenger	ambiguous	14.81	39.22	No	0.00181056	0.51413
HYI	1p34.2	Lost/Deleted	predicted passenger	ambiguous	14.81	33.33	No	0.0139828	0.51413
SH3BGRL3	1p36.11	Lost/Deleted	predicted passenger	ambiguous	22.22	44.12	No	0.00857117	0.51413
SESN2	1p35.3	Lost/Deleted	predicted passenger	ambiguous	22.22	43.14	No	0.0136106	0.51413
ESPN	1p36.31	Lost/Deleted	predicted passenger	ambiguous	18.52	39.22	No	0.0111692	0.51413
TAS1R3	1p36.33	Lost/Deleted	predicted passenger	ambiguous	16.67	42.16	No	0.00129066	0.51413
ATAD3B	1p36.33	Lost/Deleted	predicted passenger	ambiguous	16.67	42.16	No	0.00129066	0.51413
GPR61	1p13.3	Lost/Deleted	predicted passenger	ambiguous	20.37	35.29	No	0.0667648	0.703255
STK40	1p34.3	Lost/Deleted	predicted passenger	ambiguous	14.81	34.31	No	0.0136846	0.51413
TM2D1	1p31.3	Lost/Deleted	predicted passenger	ambiguous	14.81	34.31	No	0.0136846	0.51413
REG4	1p12	Lost/Deleted	predicted passenger	ambiguous	12.96	24.51	No	0.099578	0.719369
TMEM222	1p36.11	Lost/Deleted	predicted passenger	ambiguous	24.07	45.1	No	0.0146798	0.51413
PLEKHN1	1p36.33	Lost/Deleted	predicted passenger	ambiguous	16.67	42.16	No	0.00129066	0.51413
SYDE2	1p22.3	Lost/Deleted	predicted passenger	ambiguous	16.67	41.18	No	0.00215581	0.51413
ZNF644	1p22.2	Lost/Deleted	predicted passenger	ambiguous	18.52	40.2	No	0.00699763	0.51413
USP48	1p36.12	Lost/Deleted	predicted passenger	ambiguous	24.07	42.16	No	0.0347748	0.608071
ZMYND12	1p34.2	Lost/Deleted	predicted passenger	ambiguous	16.67	32.35	No	0.0385219	0.621864
NBPF3	1p36.12	Lost/Deleted	predicted passenger	ambiguous	24.07	42.16	No	0.0347748	0.608071
LRRC8C	1p22.2	Lost/Deleted	predicted passenger	ambiguous	16.67	38.24	No	0.0061334	0.51413
ZDHHC18	1p36.11	Lost/Deleted	predicted passenger	ambiguous	24.07	44.12	No	0.0152197	0.51413
SGIP1	1p31.3	Lost/Deleted	predicted passenger	ambiguous	14.81	35.29	No	0.00845811	0.51413
SLC25A33	1p36.22	Lost/Deleted	predicted passenger	ambiguous	18.52	42.16	No	0.00418791	0.51413
DDI2	1p36.21	Lost/Deleted	predicted passenger	ambiguous	22.22	44.12	No	0.00857117	0.51413
LZIC	1p36.22	Lost/Deleted	predicted passenger	ambiguous	18.52	40.2	No	0.00699763	0.51413
PROK1	1p13.3	Lost/Deleted	predicted passenger	ambiguous	20.37	36.27	No	0.0460375	0.654481
EFCAB7	1p31.3	Lost/Deleted	predicted passenger	ambiguous	14.81	34.31	No	0.0136846	0.51413
NT5C1A	1p34.2	Lost/Deleted	predicted passenger	ambiguous	12.96	33.33	No	0.00706649	0.51413
TRIM63	1p36.11	Lost/Deleted	predicted passenger	ambiguous	22.22	43.14	No	0.0136106	0.51413
PSRC1	1p13.3	Lost/Deleted	predicted passenger	ambiguous	20.37	36.27	No	0.0460375	0.654481
FAM167B	1p35.1	Lost/Deleted	predicted passenger	ambiguous	14.81	35.29	No	0.00845811	0.51413
MGC12982	1p33	Lost/Deleted	predicted passenger	ambiguous	12.96	34.31	No	0.00434367	0.51413
C1orf170	1p36.33	Lost/Deleted	predicted passenger	ambiguous	16.67	42.16	No	0.00129066	0.51413
CROCCP2	1p36.13	Lost/Deleted	predicted passenger	ambiguous	20.37	47.06	No	0.0010267	0.51413
HPDL	1p34.1	Lost/Deleted	predicted passenger	ambiguous	12.96	33.33	No	0.00706649	0.51413
ATP1A1OS	1p13.1	Lost/Deleted	predicted passenger	ambiguous	14.81	33.33	No	0.0139828	0.51413
AGBL4	1p33	Lost/Deleted	predicted passenger	ambiguous	12.96	35.29	No	0.00269504	0.51413
MFSD2A	1p34.2	Lost/Deleted	predicted passenger	LoF	14.81	33.33	No	0.0139828	0.51413
ATG4C	1p31.3	Lost/Deleted	predicted passenger	ambiguous	14.81	34.31	No	0.0136846	0.51413
PRPF38A	1p32.3	Lost/Deleted	predicted passenger	ambiguous	12.96	35.29	No	0.00269504	0.51413
SYTL1	1p36.11	Lost/Deleted	predicted passenger	ambiguous	24.07	45.1	No	0.0146798	0.51413
IGSF21	1p36.13	Lost/Deleted	predicted passenger	ambiguous	20.37	46.08	No	0.00169091	0.51413
LSM10	1p34.3	Lost/Deleted	predicted passenger	ambiguous	14.81	34.31	No	0.0136846	0.51413
C1orf94	1p34.3	Lost/Deleted	predicted passenger	ambiguous	12.96	35.29	No	0.00269504	0.51413
SNHG12	1p35.3	Lost/Deleted	predicted passenger	ambiguous	22.22	42.16	No	0.0142044	0.51413
FAM40A	1p13.3	Lost/Deleted	predicted passenger	ambiguous	20.37	35.29	No	0.0667648	0.703255
DOCK7	1p31.3	Lost/Deleted	predicted passenger	ambiguous	14.81	34.31	No	0.0136846	0.51413
KIAA1751	1p36.33	Lost/Deleted	predicted passenger	ambiguous	16.67	42.16	No	0.00129066	0.51413
KIAA2013	1p36.22	Lost/Deleted	predicted passenger	ambiguous	20.37	42.16	No	0.00781555	0.51413
THAP3	1p36.31	Lost/Deleted	predicted passenger	ambiguous	18.52	40.2	No	0.00699763	0.51413
C1orf201	1p36.11	Lost/Deleted	predicted passenger	ambiguous	24.07	43.14	No	0.0230378	0.589806
SPOCD1	1p35.2	Lost/Deleted	predicted passenger	ambiguous	14.81	34.31	No	0.0136846	0.51413
ZNF697	1p12	Lost/Deleted	predicted passenger	ambiguous	12.96	25.49	No	0.0982298	0.719369
BTF3L4	1p32.3	Lost/Deleted	predicted passenger	ambiguous	12.96	34.31	No	0.00434367	0.51413
UBXN11	1p36.11	Lost/Deleted	predicted passenger	ambiguous	22.22	44.12	No	0.00857117	0.51413
NEXN	1p31.1	Lost/Deleted	predicted passenger	ambiguous	14.81	39.22	No	0.00181056	0.51413
C1orf158	1p36.21	Lost/Deleted	predicted passenger	ambiguous	20.37	43.14	No	0.00492634	0.51413
FBXO44	1p36.22	Lost/Deleted	predicted passenger	ambiguous	20.37	42.16	No	0.00781555	0.51413
ATPIF1	1p35.3	Lost/Deleted	predicted passenger	ambiguous	22.22	43.14	No	0.0136106	0.51413
SNORD46	1p34.1	Lost/Deleted	predicted passenger	ambiguous	12.96	33.33	No	0.00706649	0.51413
SNORD38A	1p34.1	Lost/Deleted	predicted passenger	ambiguous	12.96	33.33	No	0.00706649	0.51413
SNORD38B	1p34.1	Lost/Deleted	predicted passenger	ambiguous	12.96	33.33	No	0.00706649	0.51413
DNAJA1P5	1p21.1	Lost/Deleted	predicted passenger	ambiguous	20.37	41.18	No	0.0124346	0.51413
MED8	1p34.2	Lost/Deleted	predicted passenger	ambiguous	14.81	33.33	No	0.0139828	0.51413
KTI12	1p32.3	Lost/Deleted	predicted passenger	ambiguous	12.96	34.31	No	0.00434367	0.51413
C1orf212	1p34.3	Lost/Deleted	predicted passenger	ambiguous	12.96	36.27	No	0.00251085	0.51413
ADC	1p35.1	Lost/Deleted	predicted passenger	ambiguous	14.81	34.31	No	0.0136846	0.51413
TMEM54	1p35.1	Lost/Deleted	predicted passenger	ambiguous	14.81	34.31	No	0.0136846	0.51413
HENMT1	1p13.3	Lost/Deleted	predicted passenger	ambiguous	20.37	40.2	No	0.013069	0.51413
TOE1	1p34.1	Lost/Deleted	predicted passenger	ambiguous	12.96	33.33	No	0.00706649	0.51413
ERMAP	1p34.2	Lost/Deleted	predicted passenger	ambiguous	14.81	33.33	No	0.0139828	0.51413
CSMD2	1p35.1	Lost/Deleted	predicted passenger	ambiguous	12.96	36.27	No	0.00251085	0.51413
MYSM1	1p32.1	Lost/Deleted	predicted passenger	ambiguous	14.81	35.29	No	0.00845811	0.51413
CROCCP3	1p36.13	Lost/Deleted	predicted passenger	ambiguous	20.37	47.06	No	0.0010267	0.51413
FHAD1	1p36.21	Lost/Deleted	predicted passenger	ambiguous	22.22	43.14	No	0.0136106	0.51413
OSBPL9	1p32.3	Lost/Deleted	predicted passenger	ambiguous	12.96	35.29	No	0.00269504	0.51413
OMA1	1p32.2	Lost/Deleted	predicted passenger	ambiguous	14.81	35.29	No	0.00845811	0.51413
RAB42	1p35.3	Lost/Deleted	predicted passenger	ambiguous	22.22	42.16	No	0.0142044	0.51413
LRRC42	1p32.3	Lost/Deleted	predicted passenger	ambiguous	11.11	34.31	No	0.00197282	0.51413
GBP4	1p22.2	Lost/Deleted	predicted passenger	ambiguous	16.67	39.22	No	0.00384737	0.51413
GBP5	1p22.2	Lost/Deleted	predicted passenger	ambiguous	16.67	39.22	No	0.00384737	0.51413
FAM46B	1p36.11	Lost/Deleted	predicted passenger	ambiguous	24.07	46.08	No	0.00925102	0.51413
RBP7	1p36.22	Lost/Deleted	predicted passenger	ambiguous	18.52	40.2	No	0.00699763	0.51413
ACAP3	1p36.33	Lost/Deleted	predicted passenger	ambiguous	16.67	42.16	No	0.00129066	0.51413
SSX2IP	1p22.3	Lost/Deleted	predicted passenger	ambiguous	16.67	41.18	No	0.00215581	0.51413
UBE2J2	1p36.33	Lost/Deleted	predicted passenger	ambiguous	16.67	42.16	No	0.00129066	0.51413
OLFM3	1p21.1	Lost/Deleted	predicted passenger	ambiguous	20.37	41.18	No	0.0124346	0.51413
CCDC163P	1p34.1	Lost/Deleted	predicted passenger	ambiguous	12.96	33.33	No	0.00706649	0.51413
C1orf172	1p36.11	Lost/Deleted	predicted passenger	ambiguous	24.07	45.1	No	0.0146798	0.51413
LRRC38	1p36.21	Lost/Deleted	predicted passenger	ambiguous	20.37	42.16	No	0.00781555	0.51413
AADACL3	1p36.21	Lost/Deleted	predicted passenger	ambiguous	20.37	43.14	No	0.00492634	0.51413
PUSL1	1p36.33	Lost/Deleted	predicted passenger	ambiguous	16.67	42.16	No	0.00129066	0.51413
B3GALT6	1p36.33	Lost/Deleted	predicted passenger	ambiguous	16.67	42.16	No	0.00129066	0.51413
WDR63	1p22.3	Lost/Deleted	predicted passenger	ambiguous	16.67	41.18	No	0.00215581	0.51413
MAB21L3	1p13.1	Lost/Deleted	predicted passenger	ambiguous	14.81	34.31	No	0.0136846	0.51413
IFFO2	1p36.13	Lost/Deleted	predicted passenger	ambiguous	20.37	44.12	No	0.00471666	0.51413
SLC44A3	1p21.3	Lost/Deleted	predicted passenger	ambiguous	18.52	42.16	No	0.00418791	0.51413
ATXN7L2	1p13.3	Lost/Deleted	predicted passenger	ambiguous	20.37	35.29	No	0.0667648	0.703255
C1orf194	1p13.3	Lost/Deleted	predicted passenger	ambiguous	20.37	37.25	No	0.0453688	0.654481
ASB17	1p31.1	Lost/Deleted	predicted passenger	ambiguous	14.81	40.2	No	0.0010795	0.51413
TYW3	1p31.1	Lost/Deleted	predicted passenger	ambiguous	14.81	38.24	No	0.00307029	0.51413
C1orf173	1p31.1	Lost/Deleted	predicted passenger	ambiguous	14.81	38.24	No	0.00307029	0.51413
LRRIQ3	1p31.1	Lost/Deleted	predicted passenger	ambiguous	14.81	38.24	No	0.00307029	0.51413
TPRG1L	1p36.32	Lost/Deleted	predicted passenger	ambiguous	16.67	42.16	No	0.00129066	0.51413
FAM213B	1p36.32	Lost/Deleted	predicted passenger	ambiguous	16.67	42.16	No	0.00129066	0.51413
MYOM3	1p36.11	Lost/Deleted	predicted passenger	ambiguous	24.07	43.14	No	0.0230378	0.589806
DMBX1	1p33	Lost/Deleted	predicted passenger	ambiguous	12.96	35.29	No	0.00269504	0.51413
TMCO2	1p34.2	Lost/Deleted	predicted passenger	LoF	14.81	33.33	No	0.0139828	0.51413
ZNF684	1p34.2	Lost/Deleted	predicted passenger	ambiguous	14.81	33.33	No	0.0139828	0.51413
TCEANC2	1p32.3	Lost/Deleted	predicted passenger	ambiguous	11.11	34.31	No	0.00197282	0.51413
PODN	1p32.3	Lost/Deleted	predicted passenger	ambiguous	11.11	34.31	No	0.00197282	0.51413
LRRC39	1p21.2	Lost/Deleted	predicted passenger	ambiguous	16.67	41.18	No	0.00215581	0.51413
GJB4	1p34.3	Lost/Deleted	predicted passenger	ambiguous	12.96	36.27	No	0.00251085	0.51413
HMGB4	1p35.1	Lost/Deleted	predicted passenger	ambiguous	12.96	36.27	No	0.00251085	0.51413
RNF19B	1p35.1	Lost/Deleted	predicted passenger	ambiguous	14.81	34.31	No	0.0136846	0.51413
C1orf122	1p34.3	Lost/Deleted	predicted passenger	ambiguous	12.96	34.31	No	0.00434367	0.51413
OSCP1	1p34.3	Lost/Deleted	predicted passenger	ambiguous	14.81	34.31	No	0.0136846	0.51413
C1orf216	1p34.3	Lost/Deleted	predicted passenger	ambiguous	14.81	36.27	No	0.00524156	0.51413
KLHDC7A	1p36.13	Lost/Deleted	predicted passenger	ambiguous	20.37	45.1	No	0.00281536	0.51413
VWA5B1	1p36.12	Lost/Deleted	predicted passenger	ambiguous	22.22	42.16	No	0.0142044	0.51413
UBXN10	1p36.12	Lost/Deleted	predicted passenger	ambiguous	22.22	42.16	No	0.0142044	0.51413
C1orf87	1p32.1	Lost/Deleted	predicted passenger	ambiguous	14.81	34.31	No	0.0136846	0.51413
HSD3BP4	1p12	Lost/Deleted	predicted passenger	ambiguous	12.96	25.49	No	0.0982298	0.719369
KLF17	1p34.1	Lost/Deleted	predicted passenger	ambiguous	12.96	33.33	No	0.00706649	0.51413
TMEM125	1p34.2	Lost/Deleted	predicted passenger	ambiguous	14.81	33.33	No	0.0139828	0.51413
ARHGEF19	1p36.13	Lost/Deleted	predicted passenger	ambiguous	22.22	45.1	No	0.00540535	0.51413
DRAM2	1p13.3	Lost/Deleted	predicted passenger	ambiguous	20.37	37.25	No	0.0453688	0.654481
C1orf88	1p13.2	Lost/Deleted	predicted passenger	ambiguous	20.37	37.25	No	0.0453688	0.654481
C1orf162	1p13.2	Lost/Deleted	predicted passenger	ambiguous	20.37	38.24	No	0.0300646	0.589806
ACTRT2	1p36.32	Lost/Deleted	predicted passenger	ambiguous	16.67	42.16	No	0.00129066	0.51413
MIB2	1p36.33	Lost/Deleted	predicted passenger	ambiguous	16.67	42.16	No	0.00129066	0.51413
SYT6	1p13.2	Lost/Deleted	predicted passenger	ambiguous	16.67	33.33	No	0.0375046	0.621864
C1orf127	1p36.22	Lost/Deleted	predicted passenger	ambiguous	20.37	42.16	No	0.00781555	0.51413
SAMD11	1p36.33	Lost/Deleted	predicted passenger	ambiguous	16.67	42.16	No	0.00129066	0.51413
SAMD13	1p31.1	Lost/Deleted	predicted passenger	ambiguous	16.67	42.16	No	0.00129066	0.51413
C1orf52	1p22.3	Lost/Deleted	predicted passenger	ambiguous	16.67	41.18	No	0.00215581	0.51413
PHF13	1p36.31	Lost/Deleted	predicted passenger	ambiguous	18.52	40.2	No	0.00699763	0.51413
TMEM56	1p21.3	Lost/Deleted	predicted passenger	ambiguous	18.52	40.2	No	0.00699763	0.51413
NBPF4	1p13.3	Lost/Deleted	predicted passenger	ambiguous	20.37	39.22	No	0.019823	0.554767
UBE2U	1p31.3	Lost/Deleted	predicted passenger	ambiguous	14.81	34.31	No	0.0136846	0.51413
SLC30A7	1p21.2	Lost/Deleted	predicted passenger	ambiguous	20.37	40.2	No	0.013069	0.51413
CCDC27	1p36.32	Lost/Deleted	predicted passenger	ambiguous	16.67	42.16	No	0.00129066	0.51413
C1orf213	1p36.12	Lost/Deleted	predicted passenger	ambiguous	24.07	43.14	No	0.0230378	0.589806
KNCN	1p33	Lost/Deleted	predicted passenger	ambiguous	12.96	35.29	No	0.00269504	0.51413
MOB3C	1p33	Lost/Deleted	predicted passenger	ambiguous	12.96	35.29	No	0.00269504	0.51413
GLIS1	1p32.3	Lost/Deleted	predicted passenger	ambiguous	11.11	34.31	No	0.00197282	0.51413
MGC27382	1p31.1	Lost/Deleted	predicted passenger	ambiguous	14.81	37.25	No	0.00327283	0.51413
DCDC2B	1p35.1	Lost/Deleted	predicted passenger	ambiguous	14.81	35.29	No	0.00845811	0.51413
ZNF362	1p35.1	Lost/Deleted	predicted passenger	ambiguous	12.96	34.31	No	0.00434367	0.51413
MANEAL	1p34.3	Lost/Deleted	predicted passenger	ambiguous	12.96	34.31	No	0.00434367	0.51413
IL23R	1p31.3	Lost/Deleted	predicted passenger	ambiguous	14.81	36.27	No	0.00524156	0.51413
PDIK1L	1p36.11	Lost/Deleted	predicted passenger	ambiguous	22.22	44.12	No	0.00857117	0.51413
CLDN19	1p34.2	Lost/Deleted	predicted passenger	ambiguous	14.81	33.33	No	0.0139828	0.51413
WDR65	1p34.2	Lost/Deleted	predicted passenger	ambiguous	14.81	33.33	No	0.0139828	0.51413
C1orf210	1p34.2	Lost/Deleted	predicted passenger	ambiguous	14.81	33.33	No	0.0139828	0.51413
CCDC24	1p34.1	Lost/Deleted	predicted passenger	ambiguous	12.96	33.33	No	0.00706649	0.51413
BTBD19	1p34.1	Lost/Deleted	predicted passenger	ambiguous	12.96	33.33	No	0.00706649	0.51413
CCDC17	1p34.1	Lost/Deleted	predicted passenger	ambiguous	12.96	33.33	No	0.00706649	0.51413
C1orf64	1p36.13	Lost/Deleted	predicted passenger	ambiguous	22.22	44.12	No	0.00857117	0.51413
RP11-165H20.1	1p13.2	Lost/Deleted	predicted passenger	ambiguous	20.37	37.25	No	0.0453688	0.654481
SLC2A7	1p36.23	Lost/Deleted	predicted passenger	ambiguous	18.52	42.16	No	0.00418791	0.51413
DENND2C	1p13.2	Lost/Deleted	predicted passenger	ambiguous	16.67	32.35	No	0.0385219	0.621864
GBP6	1p22.2	Lost/Deleted	predicted passenger	ambiguous	16.67	39.22	No	0.00384737	0.51413
LPPR5	1p21.3	Lost/Deleted	predicted passenger	ambiguous	18.52	41.18	No	0.00440309	0.51413
FNDC7	1p13.3	Lost/Deleted	predicted passenger	ambiguous	20.37	39.22	No	0.019823	0.554767
CALML6	1p36.33	Lost/Deleted	predicted passenger	ambiguous	16.67	42.16	No	0.00129066	0.51413
IL28RA	1p36.11	Lost/Deleted	predicted passenger	ambiguous	24.07	43.14	No	0.0230378	0.589806
CYP4Z2P	1p33	Lost/Deleted	predicted passenger	ambiguous	12.96	35.29	No	0.00269504	0.51413
CITED4	1p34.2	Lost/Deleted	predicted passenger	ambiguous	14.81	33.33	No	0.0139828	0.51413
FLJ40434	1p32.3	Lost/Deleted	predicted passenger	ambiguous	11.11	34.31	No	0.00197282	0.51413
C1orf177	1p32.3	Lost/Deleted	predicted passenger	ambiguous	11.11	36.27	No	0.000670892	0.51413
KANK4	1p31.3	Lost/Deleted	predicted passenger	ambiguous	14.81	34.31	No	0.0136846	0.51413
SASS6	1p21.2	Lost/Deleted	predicted passenger	ambiguous	16.67	41.18	No	0.00215581	0.51413
FAM43B	1p36.12	Lost/Deleted	predicted passenger	ambiguous	22.22	41.18	No	0.0215122	0.585419
HFM1	1p22.2	Lost/Deleted	predicted passenger	ambiguous	18.52	40.2	No	0.00699763	0.51413
PAQR7	1p36.11	Lost/Deleted	predicted passenger	ambiguous	22.22	43.14	No	0.0136106	0.51413
UBL4B	1p13.3	Lost/Deleted	predicted passenger	ambiguous	20.37	35.29	No	0.0667648	0.703255
EIF2C3	1p34.3	Lost/Deleted	predicted passenger	Act	14.81	36.27	No	0.00524156	0.51413
EIF2C4	1p34.3	Lost/Deleted	predicted passenger	ambiguous	14.81	37.25	No	0.00327283	0.51413
ALG14	1p21.3	Lost/Deleted	predicted passenger	ambiguous	18.52	40.2	No	0.00699763	0.51413
FAM76A	1p35.3	Lost/Deleted	predicted passenger	ambiguous	24.07	44.12	No	0.0152197	0.51413
LINC00466	1p31.3	Lost/Deleted	predicted passenger	ambiguous	14.81	34.31	No	0.0136846	0.51413
C1orf168	1p32.2	Lost/Deleted	predicted passenger	ambiguous	11.11	35.29	No	0.00114188	0.51413
TMEM201	1p36.22	Lost/Deleted	predicted passenger	ambiguous	18.52	42.16	No	0.00418791	0.51413
TMEM61	1p32.3	Lost/Deleted	predicted passenger	ambiguous	11.11	37.25	No	0.000637836	0.51413
CYP4Z1	1p33	Lost/Deleted	predicted passenger	ambiguous	12.96	35.29	No	0.00269504	0.51413
C1orf86	1p36.33	Lost/Deleted	predicted passenger	ambiguous	16.67	42.16	No	0.00129066	0.51413
CDCP2	1p32.3	Lost/Deleted	predicted passenger	ambiguous	11.11	34.31	No	0.00197282	0.51413
SLC5A9	1p33	Lost/Deleted	predicted passenger	ambiguous	12.96	34.31	No	0.00434367	0.51413
CC2D1B	1p32.3	Lost/Deleted	predicted passenger	ambiguous	12.96	35.29	No	0.00269504	0.51413
TXLNA	1p35.1	Lost/Deleted	predicted passenger	ambiguous	14.81	35.29	No	0.00845811	0.51413
TCTEX1D1	1p31.3	Lost/Deleted	predicted passenger	ambiguous	14.81	35.29	No	0.00845811	0.51413
SPAG17	1p12	Lost/Deleted	predicted passenger	ambiguous	12.96	30.39	No	0.018455	0.554767
SLFNL1	1p34.2	Lost/Deleted	predicted passenger	ambiguous	16.67	33.33	No	0.0375046	0.621864
C1orf126	1p36.21	Lost/Deleted	predicted passenger	ambiguous	22.22	43.14	No	0.0136106	0.51413
HIPK1	1p13.2	Lost/Deleted	predicted passenger	ambiguous	16.67	33.33	No	0.0375046	0.621864
SLC44A5	1p31.1	Lost/Deleted	predicted passenger	ambiguous	14.81	38.24	No	0.00307029	0.51413
ATAD3C	1p36.33	Lost/Deleted	predicted passenger	ambiguous	16.67	42.16	No	0.00129066	0.51413
AKR7L	1p36.13	Lost/Deleted	predicted passenger	ambiguous	22.22	45.1	No	0.00540535	0.51413
AKR7A2P1	1p13.2	Lost/Deleted	predicted passenger	ambiguous	18.52	37.25	No	0.0179888	0.554767
FNDC5	1p35.1	Lost/Deleted	predicted passenger	ambiguous	14.81	34.31	No	0.0136846	0.51413
EPHX4	1p22.1	Lost/Deleted	predicted passenger	ambiguous	18.52	41.18	No	0.00440309	0.51413
TTLL10	1p36.33	Lost/Deleted	predicted passenger	ambiguous	16.67	42.16	No	0.00129066	0.51413
AKNAD1	1p13.3	Lost/Deleted	predicted passenger	ambiguous	20.37	38.24	No	0.0300646	0.589806
TMCO4	1p36.13	Lost/Deleted	predicted passenger	ambiguous	22.22	44.12	No	0.00857117	0.51413
MCOLN2	1p22.3	Lost/Deleted	predicted passenger	ambiguous	16.67	41.18	No	0.00215581	0.51413
COL24A1	1p22.3	Lost/Deleted	predicted passenger	ambiguous	16.67	43.14	No	0.00123701	0.51413
PCSK9	1p32.3	Lost/Deleted	predicted passenger	ambiguous	11.11	37.25	No	0.000637836	0.51413
ST6GALNAC3	1p31.1	Lost/Deleted	predicted passenger	ambiguous	14.81	39.22	No	0.00181056	0.51413
ZNF683	1p36.11	Lost/Deleted	predicted passenger	ambiguous	22.22	44.12	No	0.00857117	0.51413
NEGR1	1p31.1	Lost/Deleted	predicted passenger	ambiguous	14.81	38.24	No	0.00307029	0.51413
MDS2	1p36.11	Lost/Deleted	predicted passenger	Act	24.07	43.14	No	0.0230378	0.589806
CYP4X1	1p33	Lost/Deleted	predicted passenger	ambiguous	12.96	35.29	No	0.00269504	0.51413
MAGI3	1p13.2	Lost/Deleted	predicted passenger	ambiguous	16.67	37.25	No	0.00983545	0.51413
NPHP4	1p36.31	Lost/Deleted	predicted passenger	ambiguous	18.52	42.16	No	0.00418791	0.51413
BEST4	1p34.1	Lost/Deleted	predicted passenger	ambiguous	12.96	33.33	No	0.00706649	0.51413
FAM19A3	1p13.2	Lost/Deleted	predicted passenger	ambiguous	20.37	37.25	No	0.0453688	0.654481
CYP4A22	1p33	Lost/Deleted	predicted passenger	ambiguous	12.96	35.29	No	0.00269504	0.51413
C1orf185	1p32.3	Lost/Deleted	predicted passenger	ambiguous	12.96	35.29	No	0.00269504	0.51413
FAM41C	1p36.33	Lost/Deleted	predicted passenger	ambiguous	16.67	42.16	No	0.00129066	0.51413
FAM102B	1p13.3	Lost/Deleted	predicted passenger	ambiguous	20.37	40.2	No	0.013069	0.51413
SYPL2	1p13.3	Lost/Deleted	predicted passenger	ambiguous	20.37	35.29	No	0.0667648	0.703255
CYB561D1	1p13.3	Lost/Deleted	predicted passenger	ambiguous	20.37	35.29	No	0.0667648	0.703255
RSPO1	1p34.3	Lost/Deleted	predicted passenger	ambiguous	12.96	34.31	No	0.00434367	0.51413
EPHA10	1p34.3	Lost/Deleted	predicted passenger	ambiguous	12.96	34.31	No	0.00434367	0.51413
ZNF326	1p22.2	Lost/Deleted	predicted passenger	ambiguous	16.67	39.22	No	0.00384737	0.51413
BTBD8	1p22.1	Lost/Deleted	predicted passenger	ambiguous	18.52	41.18	No	0.00440309	0.51413
RIMKLA	1p34.2	Lost/Deleted	predicted passenger	ambiguous	16.67	32.35	No	0.0385219	0.621864
SLC25A34	1p36.21	Lost/Deleted	predicted passenger	ambiguous	22.22	44.12	No	0.00857117	0.51413
ESPNP	1p36.13	Lost/Deleted	predicted passenger	ambiguous	20.37	47.06	No	0.0010267	0.51413
PPM1J	1p13.2	Lost/Deleted	predicted passenger	ambiguous	20.37	37.25	No	0.0453688	0.654481
FAM151A	1p32.3	Lost/Deleted	predicted passenger	ambiguous	11.11	35.29	No	0.00114188	0.51413
C1orf174	1p36.32	Lost/Deleted	predicted passenger	ambiguous	16.67	42.16	No	0.00129066	0.51413
KLHL17	1p36.33	Lost/Deleted	predicted passenger	ambiguous	16.67	42.16	No	0.00129066	0.51413
TMEM240	1p36.33	Lost/Deleted	predicted passenger	ambiguous	16.67	42.16	No	0.00129066	0.51413
TMEM52	1p36.33	Lost/Deleted	predicted passenger	ambiguous	16.67	42.16	No	0.00129066	0.51413
MTMR9LP	1p35.1	Lost/Deleted	predicted passenger	ambiguous	14.81	35.29	No	0.00845811	0.51413
ZBTB8OS	1p35.1	Lost/Deleted	predicted passenger	ambiguous	16.67	35.29	No	0.0160325	0.527769
TFAP2E	1p34.3	Lost/Deleted	predicted passenger	ambiguous	14.81	36.27	No	0.00524156	0.51413
C1orf228	1p34.1	Lost/Deleted	predicted passenger	ambiguous	12.96	33.33	No	0.00706649	0.51413
ZNF642	1p34.2	Lost/Deleted	predicted passenger	ambiguous	14.81	33.33	No	0.0139828	0.51413
AADACL4	1p36.21	Lost/Deleted	predicted passenger	ambiguous	20.37	44.12	No	0.00471666	0.51413
PRAMEF5	1p36.21	Lost/Deleted	predicted passenger	ambiguous	20.37	43.14	No	0.00492634	0.51413
HNRNPCL1	1p36.21	Lost/Deleted	predicted passenger	ambiguous	20.37	43.14	No	0.00492634	0.51413
PRAMEF9	1p36.21	Lost/Deleted	predicted passenger	ambiguous	20.37	43.14	No	0.00492634	0.51413
PRAMEF10	1p36.21	Lost/Deleted	predicted passenger	ambiguous	20.37	43.14	No	0.00492634	0.51413
CCDC18	1p22.1	Lost/Deleted	predicted passenger	ambiguous	18.52	43.14	No	0.00249397	0.51413
MYBPHL	1p13.3	Lost/Deleted	predicted passenger	ambiguous	20.37	36.27	No	0.0460375	0.654481
BARHL2	1p22.2	Lost/Deleted	predicted passenger	ambiguous	18.52	40.2	No	0.00699763	0.51413
HSP90B3P	1p22.1	Lost/Deleted	predicted passenger	ambiguous	18.52	41.18	No	0.00440309	0.51413
NBPF7	1p12	Lost/Deleted	predicted passenger	ambiguous	12.96	24.51	No	0.099578	0.719369
TCTEX1D4	1p34.1	Lost/Deleted	predicted passenger	ambiguous	12.96	33.33	No	0.00706649	0.51413
SERINC2	1p35.2	Lost/Deleted	predicted passenger	ambiguous	16.67	35.29	No	0.0160325	0.527769
FAM159A	1p32.3	Lost/Deleted	predicted passenger	ambiguous	12.96	35.29	No	0.00269504	0.51413
FAM131C	1p36.13	Lost/Deleted	predicted passenger	ambiguous	22.22	44.12	No	0.00857117	0.51413
PADI6	1p36.13	Lost/Deleted	predicted passenger	ambiguous	20.37	47.06	No	0.0010267	0.51413
BMP8A	1p34.3	Lost/Deleted	predicted passenger	ambiguous	11.11	33.33	No	0.00213132	0.51413
C1orf187	1p36.22	Lost/Deleted	predicted passenger	ambiguous	20.37	42.16	No	0.00781555	0.51413
SPATA21	1p36.13	Lost/Deleted	predicted passenger	ambiguous	20.37	46.08	No	0.00169091	0.51413
CCDC23	1p34.2	Lost/Deleted	predicted passenger	ambiguous	14.81	33.33	No	0.0139828	0.51413
ATPAF1-AS1	1p33	Lost/Deleted	predicted passenger	ambiguous	12.96	35.29	No	0.00269504	0.51413
HEATR8	1p32.3	Lost/Deleted	predicted passenger	ambiguous	11.11	35.29	No	0.00114188	0.51413
FAM73A	1p31.1	Lost/Deleted	predicted passenger	ambiguous	14.81	39.22	No	0.00181056	0.51413
AGRN	1p36.33	Lost/Deleted	predicted passenger	ambiguous	16.67	42.16	No	0.00129066	0.51413
APITD1	1p36.22	Lost/Deleted	predicted passenger	ambiguous	18.52	41.18	No	0.00440309	0.51413
CATSPER4	1p36.11	Lost/Deleted	predicted passenger	ambiguous	22.22	44.12	No	0.00857117	0.51413
NSUN4	1p33	Lost/Deleted	predicted passenger	ambiguous	12.96	35.29	No	0.00269504	0.51413
GPR153	1p36.31	Lost/Deleted	predicted passenger	ambiguous	18.52	39.22	No	0.0111692	0.51413
FAM132A	1p36.33	Lost/Deleted	predicted passenger	ambiguous	16.67	42.16	No	0.00129066	0.51413
HES5	1p36.32	Lost/Deleted	predicted passenger	ambiguous	16.67	42.16	No	0.00129066	0.51413
RNF207	1p36.31	Lost/Deleted	predicted passenger	ambiguous	18.52	39.22	No	0.0111692	0.51413
TMEM82	1p36.21	Lost/Deleted	predicted passenger	ambiguous	22.22	44.12	No	0.00857117	0.51413
TRNP1	1p36.11	Lost/Deleted	predicted passenger	ambiguous	24.07	45.1	No	0.0146798	0.51413
CD164L2	1p36.11	Lost/Deleted	predicted passenger	ambiguous	24.07	44.12	No	0.0152197	0.51413
LDLRAD1	1p32.3	Lost/Deleted	predicted passenger	ambiguous	11.11	34.31	No	0.00197282	0.51413
GBP7	1p22.2	Lost/Deleted	predicted passenger	ambiguous	16.67	39.22	No	0.00384737	0.51413
C1orf146	1p22.1	Lost/Deleted	predicted passenger	ambiguous	18.52	42.16	No	0.00418791	0.51413
FAM69A	1p22.1	Lost/Deleted	predicted passenger	ambiguous	18.52	43.14	No	0.00249397	0.51413
SLC6A17	1p13.3	Lost/Deleted	predicted passenger	ambiguous	20.37	35.29	No	0.0667648	0.703255
HES3	1p36.31	Lost/Deleted	predicted passenger	ambiguous	18.52	39.22	No	0.0111692	0.51413
PRAMEF12	1p36.21	Lost/Deleted	predicted passenger	ambiguous	20.37	43.14	No	0.00492634	0.51413
PRAMEF21	1p36.21	Lost/Deleted	predicted passenger	ambiguous	20.37	43.14	No	0.00492634	0.51413
PRAMEF8	1p36.21	Lost/Deleted	predicted passenger	ambiguous	20.37	43.14	No	0.00492634	0.51413
PRAMEF18	1p36.21	Lost/Deleted	predicted passenger	ambiguous	20.37	43.14	No	0.00492634	0.51413
PRAMEF17	1p36.21	Lost/Deleted	predicted passenger	ambiguous	20.37	43.14	No	0.00492634	0.51413
PLA2G2C	1p36.12	Lost/Deleted	predicted passenger	ambiguous	22.22	42.16	No	0.0142044	0.51413
SKINTL	1p33	Lost/Deleted	predicted passenger	ambiguous	12.96	34.31	No	0.00434367	0.51413
UOX	1p31.1	Lost/Deleted	predicted passenger	ambiguous	16.67	42.16	No	0.00129066	0.51413
FRRS1	1p21.2	Lost/Deleted	predicted passenger	ambiguous	16.67	41.18	No	0.00215581	0.51413
TMEM200B	1p35.3	Lost/Deleted	predicted passenger	ambiguous	20.37	39.22	No	0.019823	0.554767
PRAMEF4	1p36.21	Lost/Deleted	predicted passenger	ambiguous	20.37	43.14	No	0.00492634	0.51413
PRAMEF13	1p36.21	Lost/Deleted	predicted passenger	ambiguous	20.37	43.14	No	0.00492634	0.51413
SH2D5	1p36.12	Lost/Deleted	predicted passenger	ambiguous	24.07	41.18	No	0.0361183	0.621864
C1orf130	1p36.11	Lost/Deleted	predicted passenger	ambiguous	24.07	43.14	No	0.0230378	0.589806
C1orf141	1p31.3	Lost/Deleted	predicted passenger	ambiguous	14.81	35.29	No	0.00845811	0.51413
GBP1P1	1p22.2	Lost/Deleted	predicted passenger	ambiguous	16.67	39.22	No	0.00384737	0.51413
FLJ27354	1p22.2	Lost/Deleted	predicted passenger	ambiguous	16.67	38.24	No	0.0061334	0.51413
RNF223	1p36.33	Lost/Deleted	predicted passenger	ambiguous	16.67	42.16	No	0.00129066	0.51413
PRAMEF3	1p36.21	Lost/Deleted	predicted passenger	ambiguous	20.37	43.14	No	0.00492634	0.51413
LDLRAD2	1p36.12	Lost/Deleted	predicted passenger	ambiguous	24.07	42.16	No	0.0347748	0.608071
LHX8	1p31.1	Lost/Deleted	predicted passenger	ambiguous	14.81	38.24	No	0.00307029	0.51413
C1orf180	1p22.3	Lost/Deleted	predicted passenger	ambiguous	16.67	41.18	No	0.00215581	0.51413
FLJ42875	1p36.32	Lost/Deleted	predicted passenger	ambiguous	16.67	42.16	No	0.00129066	0.51413
PRAMEF11	1p36.21	Lost/Deleted	predicted passenger	ambiguous	20.37	43.14	No	0.00492634	0.51413
PRAMEF6	1p36.21	Lost/Deleted	predicted passenger	ambiguous	20.37	43.14	No	0.00492634	0.51413
UQCRHL	1p36.21	Lost/Deleted	predicted passenger	ambiguous	22.22	44.12	No	0.00857117	0.51413
MINOS1	1p36.13	Lost/Deleted	predicted passenger	ambiguous	22.22	44.12	No	0.00857117	0.51413
FLJ32224	1p34.2	Lost/Deleted	predicted passenger	ambiguous	14.81	33.33	No	0.0139828	0.51413
FAM183A	1p34.2	Lost/Deleted	predicted passenger	ambiguous	14.81	33.33	No	0.0139828	0.51413
ZYG11A	1p32.3	Lost/Deleted	predicted passenger	ambiguous	12.96	35.29	No	0.00269504	0.51413
FLJ31662	1p21.3	Lost/Deleted	predicted passenger	ambiguous	18.52	42.16	No	0.00418791	0.51413
BCL2L15	1p13.2	Lost/Deleted	predicted passenger	ambiguous	16.67	33.33	No	0.0375046	0.621864
ANKRD65	1p36.33	Lost/Deleted	predicted passenger	ambiguous	16.67	42.16	No	0.00129066	0.51413
PRAMEF7	1p36.21	Lost/Deleted	predicted passenger	ambiguous	20.37	43.14	No	0.00492634	0.51413
PGCP1	1p13.2	Lost/Deleted	predicted passenger	ambiguous	20.37	38.24	No	0.0300646	0.589806
GEMIN8P4	1p22.2	Lost/Deleted	predicted passenger	ambiguous	16.67	39.22	No	0.00384737	0.51413
RBMXL1	1p22.2	Lost/Deleted	predicted passenger	ambiguous	16.67	40.2	No	0.00363447	0.51413
LURAP1	1p34.1	Lost/Deleted	predicted passenger	ambiguous	12.96	35.29	No	0.00269504	0.51413
PEF1	1p35.2	Lost/Deleted	predicted passenger	ambiguous	14.81	33.33	No	0.0139828	0.51413
CYB5RL	1p32.3	Lost/Deleted	predicted passenger	ambiguous	11.11	34.31	No	0.00197282	0.51413
FAM138F	NA	Lost/Deleted	predicted passenger	ambiguous	NA	NA	No	NA	NA
SRG7	1p13.3	Lost/Deleted	predicted passenger	ambiguous	20.37	38.24	No	0.0300646	0.589806
CYMP	1p13.3	Lost/Deleted	predicted passenger	ambiguous	20.37	36.27	No	0.0460375	0.654481
KIAA0754	1p34.3	Lost/Deleted	predicted passenger	ambiguous	11.11	33.33	No	0.00213132	0.51413
TMEM88B	1p36.33	Lost/Deleted	predicted passenger	ambiguous	16.67	42.16	No	0.00129066	0.51413
C1orf233	1p36.33	Lost/Deleted	predicted passenger	ambiguous	16.67	42.16	No	0.00129066	0.51413
C1orf200	1p36.22	Lost/Deleted	predicted passenger	ambiguous	18.52	42.16	No	0.00418791	0.51413
PRAMEF19	1p36.21	Lost/Deleted	predicted passenger	ambiguous	20.37	43.14	No	0.00492634	0.51413
PRAMEF20	1p36.21	Lost/Deleted	predicted passenger	ambiguous	20.37	43.14	No	0.00492634	0.51413
FAM138A	NA	Lost/Deleted	predicted passenger	ambiguous	NA	NA	No	NA	NA
ZBTB8A	1p35.1	Lost/Deleted	predicted passenger	ambiguous	16.67	35.29	No	0.0160325	0.527769
NBPF6	1p13.3	Lost/Deleted	predicted passenger	ambiguous	20.37	39.22	No	0.019823	0.554767
PRAMEF22	1p36.21	Lost/Deleted	predicted passenger	ambiguous	20.37	43.14	No	0.00492634	0.51413
PRAMEF15	1p36.21	Lost/Deleted	predicted passenger	ambiguous	20.37	43.14	No	0.00492634	0.51413
WASH7P	1p36.33	Lost/Deleted	predicted passenger	ambiguous	16.67	42.16	No	0.00129066	0.51413
FAM72B	1p11.2	Lost/Deleted	predicted passenger	ambiguous	5.56	7.84	No	0.748878	1
PRAMEF16	1p36.21	Lost/Deleted	predicted passenger	ambiguous	20.37	43.14	No	0.00492634	0.51413
SCARNA2	1p13.3	Lost/Deleted	predicted passenger	ambiguous	20.37	37.25	No	0.0453688	0.654481
SCARNA1	1p35.3	Lost/Deleted	predicted passenger	ambiguous	24.07	44.12	No	0.0152197	0.51413
SNORA44	1p35.3	Lost/Deleted	predicted passenger	ambiguous	22.22	42.16	No	0.0142044	0.51413
SNORA55	1p34.3	Lost/Deleted	predicted passenger	ambiguous	11.11	33.33	No	0.00213132	0.51413
SNORA61	1p35.3	Lost/Deleted	predicted passenger	ambiguous	22.22	42.16	No	0.0142044	0.51413
SNORA59B	NA	Lost/Deleted	predicted passenger	ambiguous	NA	NA	No	NA	NA
SNORA59A	NA	Lost/Deleted	predicted passenger	ambiguous	NA	NA	No	NA	NA
SNORA16A	1p35.3	Lost/Deleted	predicted passenger	ambiguous	22.22	42.16	No	0.0142044	0.51413
SNORD45C	1p31.1	Lost/Deleted	predicted passenger	ambiguous	14.81	39.22	No	0.00181056	0.51413
SNORD85	1p35.2	Lost/Deleted	predicted passenger	ambiguous	18.52	38.24	No	0.0118288	0.51413
SNORD99	1p35.3	Lost/Deleted	predicted passenger	ambiguous	22.22	42.16	No	0.0142044	0.51413
SNORD103A	1p35.2	Lost/Deleted	predicted passenger	ambiguous	18.52	38.24	No	0.0118288	0.51413
SNORD103B	1p35.2	Lost/Deleted	predicted passenger	ambiguous	18.52	38.24	No	0.0118288	0.51413
ZBTB8B	1p35.1	Lost/Deleted	predicted passenger	ambiguous	14.81	35.29	No	0.00845811	0.51413
PPIEL	1p34.3	Lost/Deleted	predicted passenger	ambiguous	11.11	33.33	No	0.00213132	0.51413
CCDC30	1p34.2	Lost/Deleted	predicted passenger	ambiguous	14.81	33.33	No	0.0139828	0.51413
CDK11A	1p36.33	Lost/Deleted	predicted passenger	ambiguous	16.67	42.16	No	0.00129066	0.51413
SLC35E2B	1p36.33	Lost/Deleted	predicted passenger	ambiguous	16.67	42.16	No	0.00129066	0.51413
RPS15AP10	1p34.1	Lost/Deleted	predicted passenger	ambiguous	12.96	33.33	No	0.00706649	0.51413
HSD52	1p32.1	Lost/Deleted	predicted passenger	ambiguous	14.81	35.29	No	0.00845811	0.51413
PRAMEF14	1p36.21	Lost/Deleted	predicted passenger	ambiguous	20.37	43.14	No	0.00492634	0.51413
FLJ37453	1p36.21	Lost/Deleted	predicted passenger	ambiguous	22.22	44.12	No	0.00857117	0.51413
OR4F29	NA	Lost/Deleted	predicted passenger	ambiguous	NA	NA	No	NA	NA
ZRANB2-AS1	1p31.1	Lost/Deleted	predicted passenger	ambiguous	14.81	38.24	No	0.00307029	0.51413
DDX11L1	NA	Lost/Deleted	predicted passenger	ambiguous	NA	NA	No	NA	NA
TTC34	1p36.32	Lost/Deleted	predicted passenger	ambiguous	16.67	42.16	No	0.00129066	0.51413
NPPA-AS1	1p36.22	Lost/Deleted	predicted passenger	ambiguous	20.37	42.16	No	0.00781555	0.51413
ENO1-AS1	1p36.23	Lost/Deleted	predicted passenger	ambiguous	18.52	42.16	No	0.00418791	0.51413
ZMYM6NB	1p34.3	Lost/Deleted	predicted passenger	ambiguous	14.81	36.27	No	0.00524156	0.51413
APITD1-CORT	1p36.22	Lost/Deleted	predicted passenger	ambiguous	18.52	41.18	No	0.00440309	0.51413
FPGT-TNNI3K	1p31.1	Lost/Deleted	predicted passenger	ambiguous	14.81	38.24	No	0.00307029	0.51413
GJA9-MYCBP	1p34.3	Lost/Deleted	predicted passenger	ambiguous	11.11	34.31	No	0.00197282	0.51413
HEATR8-TTC4	1p32.3	Lost/Deleted	predicted passenger	ambiguous	11.11	35.29	No	0.00114188	0.51413
TMEM56-RWDD3	1p21.3	Lost/Deleted	predicted passenger	ambiguous	18.52	40.2	No	0.00699763	0.51413
C1orf151-NBL1	1p36.13	Lost/Deleted	predicted passenger	ambiguous	22.22	44.12	No	0.00857117	0.51413
RCAN3AS	1p36.11	Lost/Deleted	predicted passenger	ambiguous	24.07	43.14	No	0.0230378	0.589806
NEGR1-IT1	1p31.1	Lost/Deleted	predicted passenger	ambiguous	14.81	38.24	No	0.00307029	0.51413
ZRANB2-AS2	1p31.1	Lost/Deleted	predicted passenger	ambiguous	14.81	38.24	No	0.00307029	0.51413
SEPT4	17q22	Lost/Deleted	predicted passenger	LoF	22.22	20.59	Yes	0.838492	1
RAD51C	17q22	Lost/Deleted	predicted passenger	LoF	22.22	19.61	Yes	0.683449	1
SUPT4H1	17q22	Lost/Deleted	predicted passenger	ambiguous	20.37	20.59	No	1	1
MTMR4	17q22	Lost/Deleted	predicted passenger	ambiguous	22.22	20.59	Yes	0.838492	1
PPM1E	17q22	Lost/Deleted	predicted passenger	ambiguous	20.37	16.67	Yes	0.661719	1
RNF43	17q22	Lost/Deleted	predicted passenger	LoF	20.37	19.61	Yes	1	1
TEX14	17q22	Lost/Deleted	predicted passenger	ambiguous	22.22	20.59	Yes	0.838492	1
HSF5	17q22	Lost/Deleted	predicted passenger	ambiguous	22.22	20.59	Yes	0.838492	1
C17orf47	17q22	Lost/Deleted	predicted passenger	ambiguous	22.22	20.59	Yes	0.838492	1
ATP5D	19p13.3	Lost/Deleted	predicted passenger	ambiguous	27.78	40.2	No	0.160555	0.968155
AZU1	19p13.3	Lost/Deleted	predicted passenger	ambiguous	25.93	41.18	No	0.0790315	0.719369
HCN2	19p13.3	Lost/Deleted	predicted passenger	ambiguous	27.78	40.2	No	0.160555	0.968155
BSG	19p13.3	Lost/Deleted	predicted passenger	ambiguous	27.78	41.18	No	0.11698	0.765314
CDC34	19p13.3	Lost/Deleted	predicted passenger	ambiguous	27.78	41.18	No	0.11698	0.765314
CIRBP	19p13.3	Lost/Deleted	predicted passenger	ambiguous	27.78	40.2	No	0.160555	0.968155
CNN2	19p13.3	Lost/Deleted	predicted passenger	ambiguous	25.93	40.2	No	0.0815141	0.719369
CFD	19p13.3	Lost/Deleted	predicted passenger	ambiguous	25.93	41.18	No	0.0790315	0.719369
ARID3A	19p13.3	Lost/Deleted	predicted passenger	ambiguous	25.93	41.18	No	0.0790315	0.719369
EFNA2	19p13.3	Lost/Deleted	predicted passenger	ambiguous	27.78	40.2	No	0.160555	0.968155
ELANE	19p13.3	Lost/Deleted	predicted passenger	ambiguous	25.93	41.18	No	0.0790315	0.719369
GAMT	19p13.3	Lost/Deleted	predicted passenger	ambiguous	29.63	41.18	No	0.168162	0.9833
GPX4	19p13.3	Lost/Deleted	predicted passenger	ambiguous	25.93	40.2	No	0.0815141	0.719369
GZMM	19p13.3	Lost/Deleted	predicted passenger	ambiguous	27.78	41.18	No	0.11698	0.765314
PALM	19p13.3	Lost/Deleted	predicted passenger	ambiguous	27.78	40.2	No	0.160555	0.968155
POLR2E	19p13.3	Lost/Deleted	predicted passenger	ambiguous	25.93	40.2	No	0.0815141	0.719369
POLRMT	19p13.3	Lost/Deleted	predicted passenger	ambiguous	27.78	40.2	No	0.160555	0.968155
PRTN3	19p13.3	Lost/Deleted	predicted passenger	ambiguous	25.93	41.18	No	0.0790315	0.719369
PTBP1	19p13.3	Lost/Deleted	predicted passenger	ambiguous	27.78	41.18	No	0.11698	0.765314
RPS15	19p13.3	Lost/Deleted	predicted passenger	ambiguous	29.63	42.16	No	0.164934	0.971779
STK11	19p13.3	Lost/Deleted	known in: NSCLC;PA;OV;T;LUAD	LoF	27.78	40.2	No	0.160555	0.968155
TCF3	19p13.3	Lost/Deleted	predicted passenger	Act	25.93	41.18	No	0.0790315	0.719369
MADCAM1	19p13.3	Lost/Deleted	predicted passenger	ambiguous	27.78	42.16	No	0.0844082	0.719369
PPAP2C	19p13.3	Lost/Deleted	predicted passenger	ambiguous	25.93	42.16	No	0.0549576	0.675764
MED16	19p13.3	Lost/Deleted	predicted passenger	ambiguous	25.93	41.18	No	0.0790315	0.719369
FSTL3	19p13.3	Lost/Deleted	predicted passenger	Act	27.78	40.2	No	0.160555	0.968155
APC2	19p13.3	Lost/Deleted	predicted passenger	LoF	29.63	41.18	No	0.168162	0.9833
ABCA7	19p13.3	Lost/Deleted	predicted passenger	ambiguous	25.93	40.2	No	0.0815141	0.719369
UQCR11	19p13.3	Lost/Deleted	predicted passenger	ambiguous	25.93	40.2	No	0.0815141	0.719369
SBNO2	19p13.3	Lost/Deleted	predicted passenger	ambiguous	25.93	40.2	No	0.0815141	0.719369
HMHA1	19p13.3	Lost/Deleted	predicted passenger	ambiguous	25.93	40.2	No	0.0815141	0.719369
SHC2	19p13.3	Lost/Deleted	predicted passenger	ambiguous	27.78	42.16	No	0.0844082	0.719369
DAZAP1	19p13.3	Lost/Deleted	predicted passenger	ambiguous	29.63	42.16	No	0.164934	0.971779
FGF22	19p13.3	Lost/Deleted	predicted passenger	ambiguous	27.78	40.2	No	0.160555	0.968155
THEG	19p13.3	Lost/Deleted	predicted passenger	ambiguous	27.78	42.16	No	0.0844082	0.719369
MBD3	19p13.3	Lost/Deleted	predicted passenger	ambiguous	25.93	41.18	No	0.0790315	0.719369
MIER2	19p13.3	Lost/Deleted	predicted passenger	ambiguous	25.93	42.16	No	0.0549576	0.675764
PCSK4	19p13.3	Lost/Deleted	predicted passenger	ambiguous	29.63	41.18	No	0.168162	0.9833
C19orf24	19p13.3	Lost/Deleted	predicted passenger	ambiguous	27.78	40.2	No	0.160555	0.968155
RNF126	19p13.3	Lost/Deleted	predicted passenger	ambiguous	27.78	40.2	No	0.160555	0.968155
WDR18	19p13.3	Lost/Deleted	predicted passenger	ambiguous	25.93	40.2	No	0.0815141	0.719369
LPPR3	19p13.3	Lost/Deleted	predicted passenger	ambiguous	27.78	41.18	No	0.11698	0.765314
OR4F17	19p13.3	Lost/Deleted	predicted passenger	ambiguous	25.93	42.16	No	0.0549576	0.675764
KISS1R	19p13.3	Lost/Deleted	predicted passenger	ambiguous	25.93	41.18	No	0.0790315	0.719369
MUM1	19p13.3	Lost/Deleted	predicted passenger	ambiguous	27.78	41.18	No	0.11698	0.765314
MIDN	19p13.3	Lost/Deleted	predicted passenger	ambiguous	27.78	40.2	No	0.160555	0.968155
R3HDM4	19p13.3	Lost/Deleted	predicted passenger	ambiguous	25.93	41.18	No	0.0790315	0.719369
C19orf6	19p13.3	Lost/Deleted	predicted passenger	ambiguous	25.93	40.2	No	0.0815141	0.719369
TPGS1	19p13.3	Lost/Deleted	predicted passenger	ambiguous	27.78	42.16	No	0.0844082	0.719369
REEP6	19p13.3	Lost/Deleted	predicted passenger	ambiguous	27.78	41.18	No	0.11698	0.765314
GRIN3B	19p13.3	Lost/Deleted	predicted passenger	ambiguous	25.93	40.2	No	0.0815141	0.719369
C19orf21	19p13.3	Lost/Deleted	predicted passenger	ambiguous	27.78	41.18	No	0.11698	0.765314
PLK5	19p13.3	Lost/Deleted	predicted passenger	ambiguous	27.78	41.18	No	0.11698	0.765314
C2CD4C	19p13.3	Lost/Deleted	predicted passenger	ambiguous	27.78	42.16	No	0.0844082	0.719369
CIRBP-AS1	19p13.3	Lost/Deleted	predicted passenger	ambiguous	27.78	40.2	No	0.160555	0.968155
C19orf25	19p13.3	Lost/Deleted	predicted passenger	ambiguous	29.63	41.18	No	0.168162	0.9833
ATP8B3	19p13.3	Lost/Deleted	predicted passenger	ambiguous	25.93	42.16	No	0.0549576	0.675764
C19orf26	19p13.3	Lost/Deleted	predicted passenger	ambiguous	27.78	40.2	No	0.160555	0.968155
ODF3L2	19p13.3	Lost/Deleted	predicted passenger	ambiguous	27.78	42.16	No	0.0844082	0.719369
ADAMTSL5	19p13.3	Lost/Deleted	predicted passenger	ambiguous	27.78	41.18	No	0.11698	0.765314
NDUFS7	19p13.3	Lost/Deleted	predicted passenger	ambiguous	29.63	41.18	No	0.168162	0.9833
WASH5P	19p13.3	Lost/Deleted	predicted passenger	ambiguous	25.93	42.16	No	0.0549576	0.675764
ONECUT3	19p13.3	Lost/Deleted	predicted passenger	ambiguous	25.93	42.16	No	0.0549576	0.675764
MEX3D	19p13.3	Lost/Deleted	predicted passenger	ambiguous	27.78	41.18	No	0.11698	0.765314
FLJ45445	19p13.3	Lost/Deleted	predicted passenger	ambiguous	25.93	42.16	No	0.0549576	0.675764
PRSS57	19p13.3	Lost/Deleted	predicted passenger	ambiguous	27.78	40.2	No	0.160555	0.968155
FAM138F	NA	Lost/Deleted	predicted passenger	ambiguous	NA	NA	No	NA	NA
FAM138A	NA	Lost/Deleted	predicted passenger	ambiguous	NA	NA	No	NA	NA
ACVR1	2q24.1	Lost/Deleted	predicted passenger	ambiguous	12.96	24.51	No	0.099578	0.719369
ACVR2A	2q22.3	Lost/Deleted	predicted passenger	LoF	12.96	24.51	No	0.099578	0.719369
BIN1	2q14.3	Lost/Deleted	predicted passenger	LoF	14.81	24.51	No	0.216298	1
RND3	2q23.3	Lost/Deleted	predicted passenger	LoF	12.96	24.51	No	0.099578	0.719369
BUB1	2q13	Lost/Deleted	predicted passenger	LoF	11.11	24.51	No	0.0576308	0.675764
CACNB4	2q23.3	Lost/Deleted	predicted passenger	ambiguous	12.96	25.49	No	0.0982298	0.719369
CCNT2	2q21.3	Lost/Deleted	predicted passenger	ambiguous	16.67	23.53	No	0.410807	1
DARS	2q21.3	Lost/Deleted	predicted passenger	ambiguous	16.67	23.53	No	0.410807	1
DBI	2q14.2	Lost/Deleted	predicted passenger	ambiguous	12.96	23.53	No	0.141861	0.892515
DLX1	2q31.1	Lost/Deleted	predicted passenger	ambiguous	9.26	23.53	No	0.0316541	0.589806
DLX2	2q31.1	Lost/Deleted	predicted passenger	ambiguous	9.26	23.53	No	0.0316541	0.589806
DYNC1I2	2q31.1	Lost/Deleted	predicted passenger	ambiguous	9.26	23.53	No	0.0316541	0.589806
DPP4	2q24.2	Lost/Deleted	predicted passenger	LoF	12.96	23.53	No	0.141861	0.892515
EN1	2q14.2	Lost/Deleted	predicted passenger	ambiguous	12.96	23.53	No	0.141861	0.892515
ERCC3	2q14.3	Lost/Deleted	predicted passenger	LoF	14.81	24.51	No	0.216298	1
FAP	2q24.2	Lost/Deleted	predicted passenger	ambiguous	12.96	23.53	No	0.141861	0.892515
FHL2	2q12.1	Lost/Deleted	predicted passenger	ambiguous	7.41	22.55	No	0.0246125	0.589806
GAD1	2q31.1	Lost/Deleted	predicted passenger	ambiguous	9.26	23.53	No	0.0316541	0.589806
GALNT3	2q24.3	Lost/Deleted	predicted passenger	ambiguous	11.11	24.51	No	0.0576308	0.675764
GCG	2q24.2	Lost/Deleted	predicted passenger	ambiguous	12.96	23.53	No	0.141861	0.892515
GLI2	2q14.2	Lost/Deleted	predicted passenger	ambiguous	11.11	23.53	No	0.0865254	0.719369
GPD2	2q24.1	Lost/Deleted	predicted passenger	ambiguous	12.96	24.51	No	0.099578	0.719369
GPR17	2q14.3	Lost/Deleted	predicted passenger	ambiguous	16.67	24.51	No	0.311291	1
GPR39	2q21.2	Lost/Deleted	predicted passenger	ambiguous	16.67	23.53	No	0.410807	1
GRB14	2q24.3	Lost/Deleted	predicted passenger	ambiguous	12.96	22.55	No	0.200375	1
GYPC	2q14.3	Lost/Deleted	predicted passenger	ambiguous	14.81	24.51	No	0.216298	1
HNMT	2q22.1	Lost/Deleted	predicted passenger	ambiguous	16.67	24.51	No	0.311291	1
IL1A	2q13	Lost/Deleted	predicted passenger	ambiguous	11.11	22.55	No	0.088281	0.719369
IL1B	2q13	Lost/Deleted	predicted passenger	ambiguous	11.11	22.55	No	0.088281	0.719369
IL1R1	2q12.1	Lost/Deleted	predicted passenger	ambiguous	9.26	21.57	No	0.0740237	0.719369
IL1RN	2q13	Lost/Deleted	predicted passenger	ambiguous	11.11	22.55	No	0.088281	0.719369
INHBB	2q14.2	Lost/Deleted	predicted passenger	ambiguous	11.11	23.53	No	0.0865254	0.719369
ITGA6	2q31.1	Lost/Deleted	predicted passenger	ambiguous	9.26	23.53	No	0.0316541	0.589806
ITGB6	2q24.2	Lost/Deleted	predicted passenger	ambiguous	11.11	24.51	No	0.0576308	0.675764
KCNJ3	2q24.1	Lost/Deleted	predicted passenger	ambiguous	12.96	25.49	No	0.0982298	0.719369
KIF5C	2q23.1	Lost/Deleted	predicted passenger	ambiguous	12.96	24.51	No	0.099578	0.719369
LCT	2q21.3	Lost/Deleted	predicted passenger	ambiguous	16.67	23.53	No	0.410807	1
LIMS1	2q12.3	Lost/Deleted	predicted passenger	ambiguous	9.26	24.51	No	0.031335	0.589806
LRP2	2q31.1	Lost/Deleted	predicted passenger	ambiguous	9.26	24.51	No	0.031335	0.589806
LY75	2q24.2	Lost/Deleted	predicted passenger	ambiguous	12.96	24.51	No	0.099578	0.719369
MCM6	2q21.3	Lost/Deleted	predicted passenger	ambiguous	16.67	23.53	No	0.410807	1
MGAT5	2q21.2	Lost/Deleted	predicted passenger	ambiguous	16.67	23.53	No	0.410807	1
MYO7B	2q14.3	Lost/Deleted	predicted passenger	ambiguous	16.67	24.51	No	0.311291	1
NEB	2q23.3	Lost/Deleted	predicted passenger	ambiguous	12.96	24.51	No	0.099578	0.719369
NPAS2	2q11.2	Lost/Deleted	predicted passenger	ambiguous	9.26	20.59	No	0.0761203	0.719369
NPHP1	2q13	Lost/Deleted	predicted passenger	ambiguous	11.11	24.51	No	0.0576308	0.675764
NR4A2	2q24.1	Lost/Deleted	predicted passenger	LoF	12.96	24.51	No	0.099578	0.719369
ORC4	2q22.3	Lost/Deleted	predicted passenger	ambiguous	12.96	24.51	No	0.099578	0.719369
PDK1	2q31.1	Lost/Deleted	predicted passenger	ambiguous	9.26	23.53	No	0.0316541	0.589806
POLR2D	2q14.3	Lost/Deleted	predicted passenger	ambiguous	16.67	24.51	No	0.311291	1
POU3F3	2q12.1	Lost/Deleted	predicted passenger	ambiguous	7.41	22.55	No	0.0246125	0.589806
PROC	2q14.3	Lost/Deleted	predicted passenger	ambiguous	14.81	24.51	No	0.216298	1
PTPN4	2q14.2	Lost/Deleted	predicted passenger	ambiguous	11.11	23.53	No	0.0865254	0.719369
RALB	2q14.2	Lost/Deleted	predicted passenger	ambiguous	11.11	23.53	No	0.0865254	0.719369
RANBP2	2q12.3	Lost/Deleted	predicted passenger	ambiguous	9.26	24.51	No	0.031335	0.589806
RBMS1	2q24.2	Lost/Deleted	predicted passenger	ambiguous	11.11	24.51	No	0.0576308	0.675764
RPL31	2q11.2	Lost/Deleted	predicted passenger	ambiguous	9.26	20.59	No	0.0761203	0.719369
SCN1A	2q24.3	Lost/Deleted	predicted passenger	ambiguous	9.26	23.53	No	0.0316541	0.589806
SCN2A	2q24.3	Lost/Deleted	predicted passenger	ambiguous	11.11	24.51	No	0.0576308	0.675764
SCN3A	2q24.3	Lost/Deleted	predicted passenger	ambiguous	11.11	22.55	No	0.088281	0.719369
SCN7A	2q24.3	Lost/Deleted	predicted passenger	ambiguous	9.26	23.53	No	0.0316541	0.589806
SCN9A	2q24.3	Lost/Deleted	predicted passenger	ambiguous	9.26	23.53	No	0.0316541	0.589806
SCTR	2q14.2	Lost/Deleted	predicted passenger	ambiguous	12.96	23.53	No	0.141861	0.892515
SLC9A2	2q12.1	Lost/Deleted	predicted passenger	ambiguous	9.26	21.57	No	0.0740237	0.719369
SLC20A1	2q13	Lost/Deleted	predicted passenger	ambiguous	11.11	22.55	No	0.088281	0.719369
SP3	2q31.1	Lost/Deleted	predicted passenger	ambiguous	9.26	23.53	No	0.0316541	0.589806
SSB	2q31.1	Lost/Deleted	predicted passenger	ambiguous	9.26	24.51	No	0.031335	0.589806
SULT1C2	2q12.3	Lost/Deleted	predicted passenger	ambiguous	9.26	24.51	No	0.031335	0.589806
TNFAIP6	2q23.3	Lost/Deleted	predicted passenger	ambiguous	12.96	24.51	No	0.099578	0.719369
TSN	2q14.3	Lost/Deleted	predicted passenger	ambiguous	11.11	24.51	No	0.0576308	0.675764
PAX8	2q13	Lost/Deleted	predicted passenger	Act	11.11	22.55	No	0.088281	0.719369
IL1R2	2q11.2	Lost/Deleted	predicted passenger	ambiguous	9.26	20.59	No	0.0761203	0.719369
MALL	2q13	Lost/Deleted	predicted passenger	ambiguous	11.11	24.51	No	0.0576308	0.675764
CXCR4	2q22.1	Lost/Deleted	predicted passenger	ambiguous	16.67	23.53	No	0.410807	1
NCK2	2q12.2	Lost/Deleted	predicted passenger	ambiguous	7.41	22.55	No	0.0246125	0.589806
PKP4	2q24.1	Lost/Deleted	predicted passenger	ambiguous	12.96	25.49	No	0.0982298	0.719369
HAT1	2q31.1	Lost/Deleted	predicted passenger	ambiguous	9.26	23.53	No	0.0316541	0.589806
SLC25A12	2q31.1	Lost/Deleted	predicted passenger	ambiguous	9.26	23.53	No	0.0316541	0.589806
ABCB11	2q31.1	Lost/Deleted	predicted passenger	ambiguous	9.26	24.51	No	0.031335	0.589806
MARCO	2q14.2	Lost/Deleted	predicted passenger	ambiguous	12.96	23.53	No	0.141861	0.892515
B3GALT1	2q24.3	Lost/Deleted	predicted passenger	ambiguous	9.26	24.51	No	0.031335	0.589806
IL18RAP	2q12.1	Lost/Deleted	predicted passenger	ambiguous	9.26	21.57	No	0.0740237	0.719369
IL1RL2	2q12.1	Lost/Deleted	predicted passenger	ambiguous	9.26	21.57	No	0.0740237	0.719369
IL18R1	2q12.1	Lost/Deleted	predicted passenger	ambiguous	9.26	21.57	No	0.0740237	0.719369
DDX18	2q14.1	Lost/Deleted	predicted passenger	ambiguous	12.96	22.55	No	0.200375	1
KYNU	2q22.2	Lost/Deleted	predicted passenger	ambiguous	12.96	24.51	No	0.099578	0.719369
NMI	2q23.3	Lost/Deleted	predicted passenger	ambiguous	12.96	24.51	No	0.099578	0.719369
IL1RL1	2q12.1	Lost/Deleted	predicted passenger	ambiguous	9.26	21.57	No	0.0740237	0.719369
PPIG	2q31.1	Lost/Deleted	predicted passenger	ambiguous	9.26	24.51	No	0.031335	0.589806
TGFBRAP1	2q12.1	Lost/Deleted	predicted passenger	ambiguous	7.41	22.55	No	0.0246125	0.589806
HS6ST1	2q14.3	Lost/Deleted	predicted passenger	LoF	16.67	23.53	No	0.410807	1
MAP4K4	2q11.2	Lost/Deleted	predicted passenger	ambiguous	9.26	20.59	No	0.0761203	0.719369
CHST10	2q11.2	Lost/Deleted	predicted passenger	ambiguous	9.26	20.59	No	0.0761203	0.719369
CYTIP	2q24.1	Lost/Deleted	predicted passenger	ambiguous	12.96	24.51	No	0.099578	0.719369
GCC2	2q12.3	Lost/Deleted	predicted passenger	ambiguous	9.26	24.51	No	0.031335	0.589806
ZEB2	2q22.3	Lost/Deleted	predicted passenger	ambiguous	12.96	24.51	No	0.099578	0.719369
TLK1	2q31.1	Lost/Deleted	predicted passenger	ambiguous	9.26	23.53	No	0.0316541	0.589806
CD302	2q24.2	Lost/Deleted	predicted passenger	ambiguous	12.96	24.51	No	0.099578	0.719369
TANK	2q24.2	Lost/Deleted	predicted passenger	ambiguous	12.96	23.53	No	0.141861	0.892515
BCL2L11	2q13	Lost/Deleted	predicted passenger	ambiguous	11.11	24.51	No	0.0576308	0.675764
ACTR3	2q14.1	Lost/Deleted	predicted passenger	ambiguous	11.11	22.55	No	0.088281	0.719369
DHRS9	2q31.1	Lost/Deleted	predicted passenger	ambiguous	9.26	24.51	No	0.031335	0.589806
PSMD14	2q24.2	Lost/Deleted	predicted passenger	ambiguous	12.96	23.53	No	0.141861	0.892515
STAM2	2q23.3	Lost/Deleted	predicted passenger	ambiguous	12.96	25.49	No	0.0982298	0.719369
KBTBD10	2q31.1	Lost/Deleted	predicted passenger	ambiguous	9.26	24.51	No	0.031335	0.589806
MERTK	2q13	Lost/Deleted	predicted passenger	ambiguous	11.11	23.53	No	0.0865254	0.719369
TBR1	2q24.2	Lost/Deleted	predicted passenger	ambiguous	12.96	23.53	No	0.141861	0.892515
MAP3K2	2q14.3	Lost/Deleted	predicted passenger	ambiguous	14.81	24.51	No	0.216298	1
EDAR	2q12.3	Lost/Deleted	predicted passenger	ambiguous	9.26	24.51	No	0.031335	0.589806
RAPGEF4	2q31.1	Lost/Deleted	predicted passenger	ambiguous	9.26	23.53	No	0.0316541	0.589806
TBC1D8	2q11.2	Lost/Deleted	predicted passenger	ambiguous	9.26	20.59	No	0.0761203	0.719369
RABL2A	2q13	Lost/Deleted	predicted passenger	ambiguous	11.11	21.57	No	0.127374	0.815897
GALNT5	2q24.1	Lost/Deleted	predicted passenger	ambiguous	12.96	24.51	No	0.099578	0.719369
NXPH2	2q22.1	Lost/Deleted	predicted passenger	ambiguous	14.81	24.51	No	0.216298	1
GPR45	2q12.1	Lost/Deleted	predicted passenger	ambiguous	7.41	22.55	No	0.0246125	0.589806
COBLL1	2q24.3	Lost/Deleted	predicted passenger	ambiguous	11.11	22.55	No	0.088281	0.719369
PLA2R1	2q24.2	Lost/Deleted	predicted passenger	ambiguous	11.11	24.51	No	0.0576308	0.675764
RAB3GAP1	2q21.3	Lost/Deleted	predicted passenger	ambiguous	16.67	23.53	No	0.410807	1
UBXN4	2q21.3	Lost/Deleted	predicted passenger	ambiguous	16.67	23.53	No	0.410807	1
CLASP1	2q14.2	Lost/Deleted	predicted passenger	ambiguous	11.11	23.53	No	0.0865254	0.719369
R3HDM1	2q21.3	Lost/Deleted	predicted passenger	ambiguous	16.67	23.53	No	0.410807	1
PSD4	2q13	Lost/Deleted	predicted passenger	ambiguous	11.11	22.55	No	0.088281	0.719369
GCA	2q24.2	Lost/Deleted	predicted passenger	ambiguous	12.96	23.53	No	0.141861	0.892515
GORASP2	2q31.1	Lost/Deleted	predicted passenger	ambiguous	9.26	23.53	No	0.0316541	0.589806
EPC2	2q23.1	Lost/Deleted	predicted passenger	ambiguous	12.96	24.51	No	0.099578	0.719369
ARL5A	2q23.3	Lost/Deleted	predicted passenger	ambiguous	12.96	24.51	No	0.099578	0.719369
PTPN18	2q21.1	Lost/Deleted	predicted passenger	ambiguous	16.67	23.53	No	0.410807	1
IL36RN	2q13	Lost/Deleted	predicted passenger	ambiguous	11.11	22.55	No	0.088281	0.719369
IL36B	2q13	Lost/Deleted	predicted passenger	ambiguous	11.11	22.55	No	0.088281	0.719369
IL37	2q13	Lost/Deleted	predicted passenger	ambiguous	11.11	22.55	No	0.088281	0.719369
IL36A	2q13	Lost/Deleted	predicted passenger	ambiguous	11.11	22.55	No	0.088281	0.719369
SULT1C4	2q12.3	Lost/Deleted	predicted passenger	Act	9.26	24.51	No	0.031335	0.589806
MMADHC	2q23.2	Lost/Deleted	predicted passenger	ambiguous	12.96	23.53	No	0.141861	0.892515
STK39	2q24.3	Lost/Deleted	predicted passenger	ambiguous	9.26	24.51	No	0.031335	0.589806
METTL5	2q31.1	Lost/Deleted	predicted passenger	ambiguous	9.26	24.51	No	0.031335	0.589806
OLA1	2q31.1	Lost/Deleted	predicted passenger	ambiguous	9.26	23.53	No	0.0316541	0.589806
C2orf27A	2q21.1	Lost/Deleted	predicted passenger	ambiguous	16.67	23.53	No	0.410807	1
TFCP2L1	2q14.2	Lost/Deleted	predicted passenger	ambiguous	11.11	23.53	No	0.0865254	0.719369
BAZ2B	2q24.2	Lost/Deleted	predicted passenger	Act	12.96	24.51	No	0.099578	0.719369
ARHGEF4	2q21.1	Lost/Deleted	predicted passenger	ambiguous	16.67	23.53	No	0.410807	1
INSIG2	2q14.2	Lost/Deleted	predicted passenger	ambiguous	12.96	23.53	No	0.141861	0.892515
ZAK	2q31.1	Lost/Deleted	predicted passenger	ambiguous	9.26	23.53	No	0.0316541	0.589806
LRP1B	2q22.1	Lost/Deleted	known in: CLL;OV;oesophageal squamous cell carcinoma;urothelial cancer	LoF	14.81	24.51	No	0.216298	1
CCDC93	2q14.1	Lost/Deleted	predicted passenger	ambiguous	12.96	22.55	No	0.200375	1
PLEKHB2	2q21.1	Lost/Deleted	predicted passenger	ambiguous	16.67	23.53	No	0.410807	1
FIGN	2q24.3	Lost/Deleted	predicted passenger	ambiguous	12.96	22.55	No	0.200375	1
RIF1	2q23.3	Lost/Deleted	predicted passenger	ambiguous	12.96	24.51	No	0.099578	0.719369
STEAP3	2q14.2	Lost/Deleted	predicted passenger	LoF	12.96	23.53	No	0.141861	0.892515
ACOXL	2q13	Lost/Deleted	predicted passenger	ambiguous	11.11	24.51	No	0.0576308	0.675764
WDR33	2q14.3	Lost/Deleted	predicted passenger	LoF	16.67	24.51	No	0.311291	1
C2orf29	2q11.2	Lost/Deleted	predicted passenger	ambiguous	9.26	20.59	No	0.0761203	0.719369
SMPD4	2q21.1	Lost/Deleted	predicted passenger	ambiguous	16.67	23.53	No	0.410807	1
PRPF40A	2q23.3	Lost/Deleted	predicted passenger	ambiguous	12.96	25.49	No	0.0982298	0.719369
IWS1	2q14.3	Lost/Deleted	predicted passenger	LoF	14.81	24.51	No	0.216298	1
LIMS2	2q14.3	Lost/Deleted	predicted passenger	ambiguous	16.67	24.51	No	0.311291	1
MBD5	2q23.1	Lost/Deleted	predicted passenger	ambiguous	12.96	25.49	No	0.0982298	0.719369
ARHGAP15	2q22.2	Lost/Deleted	predicted passenger	ambiguous	12.96	24.51	No	0.099578	0.719369
CFC1	2q21.1	Lost/Deleted	predicted passenger	ambiguous	16.67	23.53	No	0.410807	1
IL36G	2q13	Lost/Deleted	predicted passenger	ambiguous	11.11	22.55	No	0.088281	0.719369
RPRM	2q23.3	Lost/Deleted	predicted passenger	ambiguous	12.96	24.51	No	0.099578	0.719369
UGGT1	2q14.3	Lost/Deleted	predicted passenger	ambiguous	16.67	23.53	No	0.410807	1
SLC4A10	2q24.2	Lost/Deleted	predicted passenger	ambiguous	12.96	23.53	No	0.141861	0.892515
SPC25	2q31.1	Lost/Deleted	predicted passenger	ambiguous	9.26	23.53	No	0.0316541	0.589806
ERMN	2q24.1	Lost/Deleted	predicted passenger	ambiguous	12.96	24.51	No	0.099578	0.719369
DPP10	2q14.1	Lost/Deleted	predicted passenger	ambiguous	12.96	22.55	No	0.200375	1
EPB41L5	2q14.2	Lost/Deleted	predicted passenger	ambiguous	11.11	23.53	No	0.0865254	0.719369
G6PC2	2q31.1	Lost/Deleted	predicted passenger	ambiguous	9.26	23.53	No	0.0316541	0.589806
SLC5A7	2q12.3	Lost/Deleted	predicted passenger	ambiguous	9.26	23.53	No	0.0316541	0.589806
IFIH1	2q24.2	Lost/Deleted	predicted passenger	ambiguous	12.96	23.53	No	0.141861	0.892515
ANAPC1	2q13	Lost/Deleted	predicted passenger	ambiguous	11.11	23.53	No	0.0865254	0.719369
MARCH7	2q24.2	Lost/Deleted	predicted passenger	ambiguous	12.96	24.51	No	0.099578	0.719369
MRPS9	2q12.1	Lost/Deleted	predicted passenger	ambiguous	7.41	22.55	No	0.0246125	0.589806
SOWAHC	2q13	Lost/Deleted	predicted passenger	ambiguous	9.26	24.51	No	0.031335	0.589806
PDCL3	2q11.2	Lost/Deleted	predicted passenger	ambiguous	9.26	20.59	No	0.0761203	0.719369
C2orf49	2q12.1	Lost/Deleted	predicted passenger	ambiguous	7.41	22.55	No	0.0246125	0.589806
TMEM185B	2q14.2	Lost/Deleted	predicted passenger	ambiguous	11.11	23.53	No	0.0865254	0.719369
SAP130	2q14.3	Lost/Deleted	predicted passenger	ambiguous	16.67	23.53	No	0.410807	1
FASTKD1	2q31.1	Lost/Deleted	predicted passenger	ambiguous	9.26	24.51	No	0.031335	0.589806
GTDC1	2q22.3	Lost/Deleted	predicted passenger	ambiguous	12.96	24.51	No	0.099578	0.719369
TTC21B	2q24.3	Lost/Deleted	predicted passenger	ambiguous	9.26	23.53	No	0.0316541	0.589806
METTL8	2q31.1	Lost/Deleted	predicted passenger	ambiguous	9.26	23.53	No	0.0316541	0.589806
CYBRD1	2q31.1	Lost/Deleted	predicted passenger	ambiguous	9.26	23.53	No	0.0316541	0.589806
CSRNP3	2q24.3	Lost/Deleted	predicted passenger	ambiguous	11.11	24.51	No	0.0576308	0.675764
DCAF17	2q31.1	Lost/Deleted	predicted passenger	ambiguous	9.26	23.53	No	0.0316541	0.589806
MZT2B	2q21.1	Lost/Deleted	predicted passenger	ambiguous	16.67	23.53	No	0.410807	1
YSK4	2q21.3	Lost/Deleted	predicted passenger	ambiguous	16.67	23.53	No	0.410807	1
UXS1	2q12.2	Lost/Deleted	predicted passenger	ambiguous	7.41	23.53	No	0.0150039	0.51413
SLC35F5	2q14.1	Lost/Deleted	predicted passenger	ambiguous	11.11	22.55	No	0.088281	0.719369
THSD7B	2q22.1	Lost/Deleted	predicted passenger	ambiguous	16.67	24.51	No	0.311291	1
TMEM177	2q14.2	Lost/Deleted	predicted passenger	ambiguous	12.96	23.53	No	0.141861	0.892515
TMEM163	2q21.3	Lost/Deleted	predicted passenger	ambiguous	16.67	23.53	No	0.410807	1
AMMECR1L	2q14.3	Lost/Deleted	predicted passenger	ambiguous	16.67	24.51	No	0.311291	1
CDCA7	2q31.1	Lost/Deleted	predicted passenger	ambiguous	9.26	23.53	No	0.0316541	0.589806
ZRANB3	2q21.3	Lost/Deleted	predicted passenger	ambiguous	16.67	23.53	No	0.410807	1
RAB6C	2q21.1	Lost/Deleted	predicted passenger	ambiguous	16.67	23.53	No	0.410807	1
POLR1B	2q13	Lost/Deleted	predicted passenger	ambiguous	11.11	22.55	No	0.088281	0.719369
RGPD5	2q13	Lost/Deleted	predicted passenger	ambiguous	11.11	24.51	No	0.0576308	0.675764
CHCHD5	2q13	Lost/Deleted	predicted passenger	ambiguous	11.11	22.55	No	0.088281	0.719369
CCDC115	2q21.1	Lost/Deleted	predicted passenger	ambiguous	16.67	23.53	No	0.410807	1
MKI67IP	2q14.3	Lost/Deleted	predicted passenger	ambiguous	11.11	24.51	No	0.0576308	0.675764
C2orf40	2q12.2	Lost/Deleted	predicted passenger	LoF	7.41	22.55	No	0.0246125	0.589806
ZC3H8	2q13	Lost/Deleted	predicted passenger	ambiguous	11.11	22.55	No	0.088281	0.719369
ST6GAL2	2q12.2	Lost/Deleted	predicted passenger	ambiguous	9.26	23.53	No	0.0316541	0.589806
IL1F10	2q13	Lost/Deleted	predicted passenger	ambiguous	11.11	22.55	No	0.088281	0.719369
DDX11L2	2q13	Lost/Deleted	predicted passenger	ambiguous	11.11	21.57	No	0.127374	0.815897
MFSD9	2q12.1	Lost/Deleted	predicted passenger	ambiguous	9.26	21.57	No	0.0740237	0.719369
SFT2D3	2q14.3	Lost/Deleted	predicted passenger	ambiguous	16.67	24.51	No	0.311291	1
TMEM87B	2q13	Lost/Deleted	predicted passenger	ambiguous	11.11	22.55	No	0.088281	0.719369
TANC1	2q24.2	Lost/Deleted	predicted passenger	ambiguous	12.96	24.51	No	0.099578	0.719369
KCNH7	2q24.2	Lost/Deleted	predicted passenger	ambiguous	12.96	23.53	No	0.141861	0.892515
CCDC74A	2q21.1	Lost/Deleted	predicted passenger	ambiguous	16.67	23.53	No	0.410807	1
CCDC74B	2q21.1	Lost/Deleted	predicted passenger	ambiguous	16.67	23.53	No	0.410807	1
DAPL1	2q24.1	Lost/Deleted	predicted passenger	ambiguous	12.96	24.51	No	0.099578	0.719369
IMP4	2q21.1	Lost/Deleted	predicted passenger	ambiguous	16.67	23.53	No	0.410807	1
LIMS3	2q13	Lost/Deleted	predicted passenger	ambiguous	11.11	24.51	No	0.0576308	0.675764
TUBA3E	2q21.1	Lost/Deleted	predicted passenger	ambiguous	16.67	23.53	No	0.410807	1
TUBA3D	2q21.1	Lost/Deleted	predicted passenger	ambiguous	16.67	23.53	No	0.410807	1
FMNL2	2q23.3	Lost/Deleted	predicted passenger	ambiguous	12.96	25.49	No	0.0982298	0.719369
GALNT13	2q23.3	Lost/Deleted	predicted passenger	ambiguous	12.96	24.51	No	0.099578	0.719369
NOSTRIN	2q24.3	Lost/Deleted	predicted passenger	ambiguous	9.26	23.53	No	0.0316541	0.589806
LYPD1	2q21.2	Lost/Deleted	predicted passenger	ambiguous	16.67	23.53	No	0.410807	1
RPL23AP7	2q13	Lost/Deleted	predicted passenger	ambiguous	11.11	21.57	No	0.127374	0.815897
XIRP2	2q24.3	Lost/Deleted	predicted passenger	ambiguous	9.26	23.53	No	0.0316541	0.589806
NMS	2q11.2	Lost/Deleted	predicted passenger	ambiguous	9.26	20.59	No	0.0761203	0.719369
CNTNAP5	2q14.3	Lost/Deleted	predicted passenger	ambiguous	14.81	22.55	No	0.296013	1
FBLN7	2q13	Lost/Deleted	predicted passenger	ambiguous	11.11	22.55	No	0.088281	0.719369
BBS5	2q31.1	Lost/Deleted	predicted passenger	ambiguous	9.26	24.51	No	0.031335	0.589806
C2orf77	2q31.1	Lost/Deleted	predicted passenger	ambiguous	9.26	24.51	No	0.031335	0.589806
ACMSD	2q21.3	Lost/Deleted	predicted passenger	ambiguous	16.67	23.53	No	0.410807	1
FAM168B	2q21.1	Lost/Deleted	predicted passenger	ambiguous	16.67	23.53	No	0.410807	1
C2orf76	2q14.2	Lost/Deleted	predicted passenger	ambiguous	12.96	23.53	No	0.141861	0.892515
ACVR1C	2q24.1	Lost/Deleted	predicted passenger	ambiguous	12.96	24.51	No	0.099578	0.719369
UBR3	2q31.1	Lost/Deleted	predicted passenger	ambiguous	9.26	24.51	No	0.031335	0.589806
LYPD6	2q23.2	Lost/Deleted	predicted passenger	ambiguous	12.96	24.51	No	0.099578	0.719369
LYPD6B	2q23.1	Lost/Deleted	predicted passenger	ambiguous	12.96	24.51	No	0.099578	0.719369
TMEM182	2q12.1	Lost/Deleted	predicted passenger	ambiguous	9.26	21.57	No	0.0740237	0.719369
CCDC148	2q24.1	Lost/Deleted	predicted passenger	ambiguous	12.96	25.49	No	0.0982298	0.719369
MYO3B	2q31.1	Lost/Deleted	predicted passenger	ambiguous	9.26	24.51	No	0.031335	0.589806
TMEM37	2q14.2	Lost/Deleted	predicted passenger	ambiguous	12.96	23.53	No	0.141861	0.892515
TTL	NA	Lost/Deleted	predicted passenger	Act	NA	NA	No	NA	NA
CKAP2L	2q13	Lost/Deleted	predicted passenger	ambiguous	11.11	22.55	No	0.088281	0.719369
CBWD2	2q13	Lost/Deleted	predicted passenger	ambiguous	11.11	21.57	No	0.127374	0.815897
WTH3DI	2q21.1	Lost/Deleted	predicted passenger	ambiguous	16.67	23.53	No	0.410807	1
SEPT10	2q13	Lost/Deleted	predicted passenger	ambiguous	9.26	24.51	No	0.031335	0.589806
ARL6IP6	2q23.3	Lost/Deleted	predicted passenger	ambiguous	12.96	24.51	No	0.099578	0.719369
KLHL23	2q31.1	Lost/Deleted	predicted passenger	ambiguous	9.26	24.51	No	0.031335	0.589806
[truncated: 3,596 more rows]
